# Supplementary material for: Qualitative studies involving users of clinical neurotechnology: a scoping review
Source: BMC Med Ethics. 2024 Aug 14;25:89. doi: 10.1186/s12910-024-01087-z (PMC11323440; doi:10.1186/s12910-024-01087-z)
Supplement: Supplementary file 1 — Supplementary Material 1 [file 12910_2024_1087_MOESM1_ESM.xlsx]

## Sheet: Subjective Experience
Codes	Document	Quotation
Subjective experience: Adapting	Chacon Gamez et al. 2021	“Walking is going down, but the doctor surgeon, neurologist said that deep stimulation does nothing for walking or very little. We had the impression that it was very difficult to adjust it, to make a fine adjustment."
Subjective experience: Adapting, Subjective experience: Changed personality, Subjective experience: Crisis through wellness, Subjective experience: New identity, Subjective experience: Symptom improvements	de Haan et al. 2017	P20: ‘I am still very much.. because the compulsions actually disappeared, well, a small bit is still there, but compared to what it was.. I am now in such a phase.. I am searching for myself still; who am I? And that is just, yes, that fluctuates a lot. (. . .) I am wondering what I could still do now (. . .) Yes and also my personality; who am I and what is my opinion, those kind of things. And…
Subjective experience: Adapting, Subjective experience: Changed personality, Subjective experience: Symptom improvements	de Haan et al. 2015	‘Yes, that is really the central theme; that I started to worry less about things that I used to worry about for days. . . and really avoiding things, but that has.. And I find now, now I have this [the DBS] for more than a year, that it continues to become better. (. . .) No, like I said, it has not completely disappeared, but I don’t really get anxious about it anymore. And the thought can be t…
Subjective experience: Adapting, Subjective experience: Estrangement, Subjective experience: New identity, Subjective experience: Part of self	de Haan et al. 2017	I really need to get used to myself too, actually.
Subjective experience: Agency	Kögel et al. 2020	“I can make a machine do it.” (Nicole). Using a BCI means being active.
Subjective experience: Agency	Kögel et al. 2020	oncentrating on particular stimuli or imagining various body movements [2, 6]. These can be more or less strenuous, both mentally and physically. That the users are active goes without saying. Whether the users also feel like they are the cause of the BCI-generated actions is a different question. Being active alone does not suf- fice in creating the feeling of being the agent of BCI- mediated ac…
Subjective experience: Agency	Kögel et al. 2020	“I always was annoyed that I may have focused too little. I felt responsible, yes, because the computer doesn’t do this on purpose or want to make me angry, but because it just can’t help it. So - it is on me.” (Wolfgang). Both users blame themselves and their supposedly de- ficient concentration. Wolfgang cannot help but take the blame as the computer just seems to be obeying his commands. This …
Subjective experience: Agency	Shahmoon et al. 2019	PD depletes the patient of their sense of agency. Daily activities are exchanged for pill-taking routines and management of side effects. DBS can reverse this almost immediately, and the introduction
Subjective experience: Agency, Subjective experience: Increased freedom	Kögel et al. 2020	The BCI output serves as the immediate feedback to the user, who is able to judge the success of the BCI ac- tions “depending on whether the screen displays what I commanded to display” (Walter). The wanted output can be portrayed visually (on the screen), but also in the form of motions of an exoskeleton or a robotic arm. In addition, BCI users have a particular understanding of technology and i…
Subjective experience: Anxiety	Blain-Moraes et al. 2012	The psychological issues of anxiety, participant attitude and managing distractions also emerged as issues of significance. Three individuals with ALS expressed concern about their psychological capacity to manage the anxiety caused by interacting with the P300 speller interface, which flashed over 300 selections each minute of use. ‘I had a concern because of the lights and the flashing, my anxi…
Subjective experience: Anxiety, Subjective experience: Changed personality	Thomson et al. 2020	While some personality changes were considered frightening or challenging, they tended to be low on participants’ list of concerns. Issues such as balance and falls were a higher priority and associated with greater levels of anxiety,
Subjective experience: Authenticity	Mosley et al. 2021	Participants (both spouses and persons with PD) who observed this close relationship between stimulation changes and changes in mental state were more likely to view neuropsychiatric symptoms as inauthentic and uncontrollable. Then on Monday when it had been increased to three that was when I was sort of - something was happening that wasn't typical of me... I sort of felt irritable. Something wa…
Subjective experience: Authenticity, Subjective experience: Symptom improvements	Mosley et al. 2021	Participants who saw neuropsychiatric symptoms as authentic were less likely to perceive a loss of control. But I felt I was getting better each day, and I was very aware of what was happening. Physically there wasn't anything I could do about it, but with my verbal language and that I was starting to sort of think, this is no good, I've just got to stop it [being outspoken], and I was slowly get…
Subjective experience: Careless, Subjective experience: Changed personality	de Haan et al. 2015	Another common experience is that many participants become more easy, and loose, and also indifferent and careless. This is not limited to their symptoms, but rather constitutes a general change that concerns all of their interactions.
Subjective experience: Careless, Subjective experience: Changed personality	de Haan et al. 2015	With so many different changes, and such a variety of experi- ences, the participants’ attitudes not only vary between participants, but also depending on the kind of change. On a very general level, we can say that many participants tend not to worry so much about the changes they experience: not about the welcome ones, but neither about the unwelcome ones. One participant for instance notes tha…
Subjective experience: Careless, Subjective experience: Changed personality, Subjective experience: Symptom improvements	de Haan et al. 2015	‘For example, I used to be terrified of coffee, everything that had to do with coffee; then I went away. So all the places where coffee is served, I wouldn’t go there. And that’s almost everywhere. And now, if coffee gets spilled on my clothes, or on my hand, than I just swipe it off, and I don’t get into panic, I feel like: well, so what.’ (P10)
Subjective experience: Changed behaviour	Thomson et al. 2020	One patient described past behaviors where they appeared to have poor insight at the time, but following discussion with their caregiver, came to recognize it as uncharacteristic or unusual. I look back on some of the things that I suggested and said, and they were ridiculous! Like buy heaters when we don’t need heaters [laughs]. (P)
Subjective experience: Changed behaviour	Thomson et al. 2020	He said it was terrible, because it was like being pulled off your medication . . . and being withdrawn from it, because he felt great. (C) The patient did not raise this particular experience in the interview, and it is uncertain whether this was due to lim- ited recall or insight, or due to feelings of shame or embarrassment. Another patient who experienced more persistent, yet minor, changes (…
Subjective experience: Changed behaviour, Subjective experience: Changed feelings, Subjective experience: Changed personality, Subjective experience: Mania	Gilbert & Viaña 2018	he went to the psychiatrist, and he said, “Right, well, this is bordering on mania, you need to turn the settings right down to manage it.” I said to him, “Please don’t, this is not over the top—this is just joy.”
Subjective experience: Changed behaviour, Subjective experience: Changed personality	de Haan et al. 2017	P19: I do not at all feel. . . it [DBS treatment] works on my complaints and nothing else. So that is exactly right, actually. Apart from the fact that it doesn’t work good enough. (. . .) Yes, but I have not changed: my interests have not changed, my feelings have not changed. (. . .) And I also don’t feel that my wife says something like: ‘oh, I don’t recognize this’–nor my parents, or anybody …
Subjective experience: Changed behaviour, Subjective experience: Changed personality	de Haan et al. 2017	P21: Well, I think that I just, yes, stand up for myself more. And for some people, that is just not comfortable; the relationship [with them] just changes because of that. . .I: And those are things that before you might have ignored, things that you now express, or..? P21: Well, before it would probably have bothered me also, but I would not have been so clear about it. I think I am just much c…
Subjective experience: Changed behaviour, Subjective experience: Changed personality	de Haan et al. 2017	now I am more like: whatever, it will be alright. Yes, it sounds.. it’s not like I don’t want to help anybody anymore, but I really feel more like; I will wait and see if there’s not somebody else who might help. I don’t find I need to be the one to step in for everything.
Subjective experience: Changed behaviour, Subjective experience: Changed personality	de Haan et al. 2017	P21: Well, I think I am more like I am now, but I am still not used to it. [She tells about a conflict she has with an old friend of hers, as an example of how she does not let people get away with unfriendly remarks anymore.]
Subjective experience: Changed behaviour, Subjective experience: Changed personality	de Haan et al. 2017	P21: I think so, yes. The relationship, the preservation of the friendship, was more important to me than the way in which I felt about something. Whereas now, I feel more like, well, too bad. If I end up having no friends anymore, then there is nothing I can do about it.
Subjective experience: Changed behaviour, Subjective experience: Changed personality	Mosley et al. 2021	However, for some participants the surgery appeared to offer an additional and desirable ability to control per- sonality and behaviour.
Subjective experience: Changed behaviour, Subjective experience: Changed personality, Subjective experience: Self-confidence	Gilbert et al. 2017	We observed that sometimes the device provided such levels of heightened and uncharacteristic confidence that this resulted in other unforseen difficulties. For example, Patient 06 observed that he was bold in his activities, had difficulties in refraining from engaging in numerous com- mitments, and that he was in conflict with his wife: “I think I have been causing a bit of problems in my relat…
Subjective experience: Changed behaviour, Subjective experience: Changed personality, Subjective experience: Too much	de Haan et al. 2017	P10: ‘I used to be so insecure that I did not dare to say anything, and now I do say it. Some- times a bit too much, I feel.’
Subjective experience: Changed behaviour, Subjective experience: Changed self-perception, Subjective experience: Return to old behaviour	Liddle et al. 2019	The third stage was described as an adjustment process after surgery. This adjustment period was effortful with unexpected difficulties post-surgery and the need to navigate role changes. An over- arching experience was one of the work and effort required by the experiences of change, and the management of these as a team involving clinicians, the person with PD and family members. A clearly desc…
Subjective experience: Changed behaviour, Subjective experience: Crisis through wellness	de Haan et al. 2017	P4: ‘And of course, it is a very different kind of existence all of a sudden; it is very strange all of a sudden–you are also a bit alienated from the world, because you did not have anything to do with the world for twenty years. But that has got nothing to do with the DBS; just with the situation as such. No, I actually never noticed something that. . . Or, I heard sometimes
Subjective experience: Changed behaviour, Subjective experience: Estrangement	Gilbert et al. 2017	In parallel, while describing a sense of loss of control, Patient 04 also recognized DBS had given her increased feelings of strength (despite having mostly suffered from deteriorative estrangement): ”I never had felt this lack of power or this giving of power— until I had deep brain stimulation . . . It’s like the psychologist said [to me]: for a woman who had a very invasive brain sur- gery nin…
Subjective experience: Changed behaviour, Subjective experience: Self-confidence	Gilbert et al. 2019	his confidence enabled them to act unimpeded by the constant risk of otherwise unpredictable seizures.
Subjective experience: Changed behaviour, Subjective experience: Symptom improvements	Thomson et al. 2021	Patient 1: I would say with the last setting. . .there’s perhaps some improvement in my sleep. I guess some small and very fleeting kind of perception of improvement in mood generally and that kind of pervasive pessimism. It’s kind of small and very fleeting. Patient 6: That [adjustment] was really, really, really dramatic. It really was. I couldn’t stop talking. I was talking to every man and hi…
Subjective experience: Changed feelings	Thomson et al. 2021	Participants felt life with DBS was like “a roller coaster ride”— with positive, yet unsustained, mood states experienced
Subjective experience: Changed feelings	Thomson et al. 2021	Patient 4: It’s like you’re on a roller coaster, and you think you’re better and you get so happy because you think you’re better and then you crash again. . .That’s extraordinarily disappointing. . .It’s very subtle, and I really expected it would be boom, boom, boom and you’re better, I didn’t think it was going to take this long. They probably don’t need to tell you that in the beginning, do t…
Subjective experience: Changed feelings	Thomson et al. 2021	Patient 2: I can see it getting to the top. It’s taken a little bit of time to get used to being happy and all the emotions that go with that. . .I was right down at the bottom and now I’m getting closer to the top—and liking it.
Subjective experience: Changed feelings, Subjective experience: Changed thinking	Bosanac et al. 2018	When he [the doctor] turned ithe DBS] on ..., [Mr A] felt some- thing different in his mind at that particular time and when the doctor went to switch it off, [Mr A] said,‘Pleasedon’t.It’sthebestI’veeverfelt,’.”Likewise, Mr. A himself described an immediate change in his OCD feelings and thinking. He recalls saying to the supervising psychiatrist: “Look, I really want this on constantly”.
Subjective experience: Changed perception	Al Taleb et al. 2019	Side effects of NFB: negative - hypersensitivity in the feet, occasional headaches; positive - better sleep, less spasm, improved foot sensation, pleasant warmth replacing a burning sensation. The same participant who reported visualising NFB when wearing headphones at work said
Subjective experience: Changed perception	Bosanac et al. 2018	A year later, Mr. A worked with exposure therapy to overcome a final hurdle that they both recognized as significant: his fear of being touched on his head. Mr. A’s determin- ation to pursue DBS was evident, as he confronted excruciating anxiety, in order that he could tolerate being touched, in preparation for surgery.
Subjective experience: Changed perception	Gilbert & Viaña 2018	all the senses came alive.
Subjective experience: Changed perception, Subjective experience: Future self	Kögel et al. 2020	stances that users are taking on BCIs. They range from rather detached and neutral to appreciative and embra- cing positions. This variety of attitudes may be due to the different backgrounds and characters of the users, the effort the training takes, the level of difficulty or ease-of-use the users see themselves confronted with, as well as the hopes and expectations they have towards the techno…
Subjective experience: Changed personality	Chacon Gamez et al. 2021	“I was irritable, belligerent, and freaked out. I drove everyone crazy in the hospital” (P23). “And this was immediately after the operation?” (Researcher 1). “Immediately? Yes. Maybe three weeks later as well” (P23). “And now do you still feel different?” (Researcher 1). “Yeah. Still not good”.
Subjective experience: Changed personality	Chacon Gamez et al. 2021	I don’t have the feeling that I’ve become a different person. I haven’t but at the same time I’m not the same. I’m much more anxious. (. . . ) It [DBS intervention] was certainly a borderline experience. It’s a borderline experience like a birth. I also compare it to a new life that I got. Other people don’t have this borderline experience, and that creates often a distance to others”. (P12)
Subjective experience: Changed personality	de Haan et al. 2017	that people start to think differently about things, get a different opinion, but I have never experienced something like that or anything.’
Subjective experience: Changed personality	de Haan et al. 2017	P17: I now have a short fuse. (. . .) When I was very depressed, I also had a bit of a short fuse, but now it’s more that.. I cannot do so many things at once anymore. What I used to be able to do. (. . .) I thought it had to do with my personality stuff. But I am doing therapy again in the place where I live and that woman knows me from when I was 15, and I now turn 34, so she knows me for a ver…
Subjective experience: Changed personality	de Haan et al. 2015	‘I felt very emotional [after the DBS had been switched on], and I felt I was becoming hap- pier. Yes, and clearly less anxious.’ (P2)
Subjective experience: Changed personality	de Haan et al. 2015	n so far as participants changed, this naturally affected their social contacts. Many participants (13) have become more expres- sive: they for instance make more jokes, are more talkative, and spontaneous. Someone reported being more expressive also in a bodily way; giving friends a hug, or a slap on the back. A large part of this group (10–11) had also become more assertive
Subjective experience: Changed personality	Gilbert & Viaña 2018	I can’t be the real me anymore—I can’t pretend . . . I think that I felt that the person that I have been [since the intervention] was somehow observing somebody else, but it wasn’t me. . . . I feel like I am who I am now. But it’s not the me that went into the surgery that time. . . . My family say they grieve for the old [me]. . . .
Subjective experience: Changed personality	Gilbert & Viaña 2018	No. . . . I don’t have any regrets about who I am now. But I have regrets, and I’m not angry anymore—just concerned that I wasn’t given the opportunity to know what could possibly happen.
Subjective experience: Changed personality	Gilbert et al. 2019	Cases where implanted devices have a radical impact on patients’ sense of self may be significantly correlated with key identity development periods.
Subjective experience: Changed personality	Bluhm et al. 2021	Our participants suggested a variety of ways in which electroceuticals might affect an individual’s personality and sense of self, including both positive and negative effects. Beliefs about the potential positive effects of electroceuticals tended to connect the treatments’ effects on depression with their effects of the self. They reasoned that if electroceuticals improve your mood, that would …
Subjective experience: Changed personality	Bluhm et al. 2021	Comparing stakeholder groups revealed that people tended to interpret the concept of “personality” in differ- ent ways. Some participants, especially psychiatrists, used the term to refer to a set of enduring traits that remain largely unchanged over time. These participants tended to say that because electroceuticals do not change these enduring traits, they have no effect on personality. This v…
Subjective experience: Changed personality	Bluhm et al. 2021	In sum, comparison between electroceuticals to treat depression and other depression therapies or DBS for motor disorder suggests that views on how electroceuti- cals might influence personality or sense of self are influenced by several factors. These include the impor- tance of self-reflection (especially with regard to psy- chotherapy); the indirect effects on personality due to the alleviatio…
Subjective experience: Changed personality	Bluhm et al. 2021	With regard to rTMS, there has been relatively little discussion of its potential effects on self-related charac- teristics. Cheshire (2018) surveyed the research on the potential of rTMS to influence cognitive processes that, he suggests, are related to characteristics associated with the self. rTMS is currently marketed to “healthy” indi- viduals as a means of (e.g.) improving working memory or…
Subjective experience: Changed personality	Thomson et al. 2020	Participants noted both positive and negative personality changes, with some, but not all, attributing them to the stimulation.
Subjective experience: Changed personality	Thomson et al. 2020	The risk of stimulation-related personality change should be weighed against the procedure’s motor benefits and considered in the context of disease- and medication-related personality changes.
Subjective experience: Changed personality	Thomson et al. 2020	questions about personality change were eas- ily answered by participants, with most able to identify and describe various changes. Participants occasionally had difficulty articulating exactly what they observed or experienced, and sometimes made contradictory state- ments about whether personality change had occurred:
Subjective experience: Changed personality	Thomson et al. 2020	In comparison with questions about personality change, questions about whether the patient felt like themselves after DBS were met with much sparser and hesitant responses. Most indicated that they did feel like them- selves, despite previous discussion around the ways in which they or their personality had changed. Some par- ticipants felt they or their loved one was only partially themselves no…
Subjective experience: Changed personality	Thomson et al. 2020	Patients reported fewer changes in personality after DBS, and those they reported were largely positive. Similarly, the current sample reported a mix of positive and negative personality changes after DBS, while ill- ness-related changes appeared to have a greater, more pervasive, and distressing impact. This does not suggest that significant and distressing changes related to DBS do not occur, a…
Subjective experience: Changed personality	Gilbert et al. 2017	At this point in time, it is relatively difficult to isolate the cause of these postoperative changes, though they have been associated with DBS. To the best of our knowl- edge, no neurobiological studies claim that postoperative personality changes can be predicted solely on the basis of DBS itself or an exclusive neurobiological cause. Even in a tragic case where a patient implanted with DBS di…
Subjective experience: Changed personality	Lewis et al. 2015	The data confirm our first hypothesis, showing that personality changes are subjectively perceived by patients and caregivers. The evidence that 22% of patients perceive an influence on their personality under STN-DBS can be seen as a finding of ethical rel- evance. The impact of this result is increased by the fact that nearly 50% of the caregivers perceive a per- sonality change in a patient.
Subjective experience: Changed personality, Subjective experience: Changed preferences, Subjective experience: New identity	de Haan et al. 2017	P14: ‘And then, at a certain point, after a couple of minutes, someone says: ‘Adrian, do you notice that you have changed completely, the last few minutes, that you are completely very different?’. And I had not realized that until I started thinking about it. (. . .) And then I said: ‘Of course, you are right, I have changed completely.’ (. . .) I often just say; before the operation I was Adria…
Subjective experience: Changed personality, Subjective experience: Changed self-perception, Subjective experience: Estrangement, Subjective experience: New identity	Gilbert & Viaña 2018	The patient reported a persistent state of self- perceived changes following implantation. More than one year after surgery, her narratives explicitly refer to a persistent perception of strangeness and alteration of her concept of self.
Subjective experience: Changed personality, Subjective experience: Changed self-perception, Subjective experience: Self-confidence, Subjective experience: Self-fulfilling prophecy	Bluhm et al. 2021	Thus, the effects of electroceuticals on personality or sense of self are ultimately likely to be the result of some combination of the treatment itself, its effects on depres- sion, and patients’ beliefs about the effects of the treat- ment on both their symptoms and their selves. In some cases, participants also distinguished between, and explained their interpretation of, the terms “personalit…
Subjective experience: Changed personality, Subjective experience: Changed self-perception, Subjective experience: Self-fulfilling prophecy	Bluhm et al. 2021	In addition to affecting personality or sense of self by treating the symptoms of depression, electroceuticals might also affect these attributes because participants believe that they will do so: [J]ust by the fact that you’re doing [TMS], it can change you emotionally because psychologically you can think, “Oh, this can affect me,” and then you will have these thoughts and stuff and not necessa…
Subjective experience: Changed personality, Subjective experience: Estrangement, Subjective experience: Increased libido, Subjective experience: Too much	de Haan et al. 2017	P1: I also noticed with the DBS that it changes your libido, for example. But with me.. That has actually always been disturbed, always been minimally present, and if that changes, that is so unknown that you are not at all.. (. . .) It feels very extreme; that you think: everybody can notice what is happening with me.. (. . .) But then I think: jeez, how is that for other people, how do they cop…
Subjective experience: Changed personality, Subjective experience: Estrangement, Subjective experience: New identity	de Haan et al. 2017	I: Yes. And do you have the feeling.. it is a somewhat difficult question, but do you feel that in that respect you have become more yourself, or do you sometimes think ‘does this actually fit me, to stand up for myself in this way?’. . . P21: No, I feel like: does this actually fit me, is this still me? I cannot really give a positive interpretation to it. I find. . . What I also have, and that …
Subjective experience: Changed personality, Subjective experience: Fear of surgery	Cabrera et al. 2020	one of the most frequent concerns expressed by our participants was the worry related to the neurosurgical procedure and its related risks. Another important concern in the neuroethical literature is that of personality changes
Subjective experience: Changed personality, Subjective experience: More daring	Lewis et al. 2015	patients questioned whether a ‘personality change’ had occurred postoperatively, six (22.2%) patients affirmed this, whereas 21 did not (77.8%) (Fig. 2). In comparison, 10 of the 23 caregivers (43.5%) perceived a postoperative ‘personality change’ in the patients. Of these 10 patients, three had also rated themselves as changed. Therefore, in the case of three patients who perceived a personality…
Subjective experience: Changed personality, Subjective experience: More daring, Subjective experience: Symptom improvements	de Haan et al. 2015	‘Now I can see myself walking around there, and attending lectures, and asking a question– because now I would dare to ask the lecturer. Yes, now is the time, yes. Because back then, I never dared these things. . .’ (P13)
Subjective experience: Changed personality, Subjective experience: More daring, Subjective experience: Symptom improvements	de Haan et al. 2015	Apart from love, the DBS certainly has done something, because I am much stronger and powerful now. And much more like, you know, this is what I want, and this is what I will pursue; making my own choices. Before I would never have done that, I didn’t dare. . . No, I didn’t dare and I started doing that and standing up for myself more. I have decided myself what I will and won’t do. And before, I…
Subjective experience: Changed personality, Subjective experience: New identity	de Haan et al. 2017	P21: Yes, I think sometimes–my mother has died shortly before the operation, and I think sometimes that if my mother would see me again, that she would not recognize me. Yes, bodily, she would, but. . . she would find me very much changed. And I also find that I have lost quite some friends after the operations, who feel like; well, ‘It’s not Janet anymore, actually.’ I do think that I have chang…
Subjective experience: Changed personality, Subjective experience: Part of self	de Haan et al. 2017	P10: ‘..it belongs to me, yes, but because of the compulsions I have not taken up any space or time for that for years. And now I have become somewhat more sure, yes.’
Subjective experience: Changed personality, Subjective experience: Return to old self	Lewis et al. 2015	According to our interview data in Table 1, patients were not described as ‘returning to their former selves’, but as having changed furthermore, in positive and negative directions. The citations show how patients can be influenced by these personality changes, how they disrupt relationships and family life, and how re- markably different the changes are perceived by patient and caregiver. The p…
Subjective experience: Changed personality, Subjective experience: Self-confidence	de Haan et al. 2015	less sensitive to hierarchy: they were less impressed by the social status of their collocutors.
Subjective experience: Changed personality, Subjective experience: Self-fulfilling prophecy	Bluhm et al. 2021	Another possibility some participants raised is that perceived changes to personality and sense of self may not occur as direct results of a therapy, but rather might be indirect effects of patients’ beliefs that a treatment will have these effects. This suggests a complex interaction among depression, self-perception, and therapy. Previous work has shown that patients taking mood-altering medi- …
Subjective experience: Changed personality, Subjective experience: Symptom improvements	de Haan et al. 2017	He says he has not changed as a person; his convictions are still the same, but his life has changed tremendously. The way he spends his time has changed, and he now has the mental space to be interested in the world around him.
Subjective experience: Changed personality, Subjective experience: Timing of procedure	Gilbert et al. 2019	by the time adulthood is reached, the relevant patients will have an already established sense of the self that, as such, is more impervious to being affected
Subjective experience: Changed personality, Subjective experience: Transient changes	Thomson et al. 2020	Participants identified numerous ways they believed DBS had contributed to personality change, either in a transient or sustained sense. These changes did not result in the patient feeling they were now an entirely different person, but were incorporated into their self-concep
Subjective experience: Changed personality, Subjective experience: Transient changes	Thomson et al. 2020	Post-DBS changes in personality were experienced by participants in this study. The stimulation was considered to be only one of the many causes for the observed changes, and in each of these cases, the effects were either transient or minor.
Subjective experience: Changed preferences	Shahmoon et al. 2019	What’s important now is totally different to what it used to be. Re-evaluation I put it down to, I think, re- evaluate what’s important in life.
Subjective experience: Changed self-perception	Chacon Gamez et al. 2021	“I’ve always said I’m a so-called cyborg now. The funny thing was that I said this once to my neurologist that I would be a cyborg afterwards. Then he immediately objected and said, no, no, you are still a human being”. (P5
Subjective experience: Changed self-perception	Chacon Gamez et al. 2021	“I’ve always said I’m a so-called cyborg now.
Subjective experience: Changed self-perception	Kögel et al. 2020	These various reference points determine processes of self-description and self-understanding. As such they impact the users’ present self. As we have seen, BCI use can bring about “empower- ment” (Nicole) and attributes meaning to the users’ doings. As mentioned in a quote above, Neil reported gaining “a lot of freedom” by being able to do the things you want to do. Due to the relative recentnes…
Subjective experience: Changed self-perception	Shahmoon et al. 2019	There is a new appreciation for independence and life in general. Adam feels reborn knowing how good life can be and how quickly that can be taken away.
Subjective experience: Changed self-perception	Shahmoon et al. 2019	the merging of the self with PD that occurs as the disease progresses is moderated by DBS surgery.
Subjective experience: Changed self-perception	Shahmoon et al. 2019	DBS can never truly separate them from their Parkinson disease with which their identity seems to be merged. Most often, this loss of independent identity was only realized retrospectively.
Subjective experience: Changed self-perception, Subjective experience: Changed thinking, Subjective experience: Part of self	Kögel et al. 2020	“Oh, God, it really changed my self-image. It changed, as I said, the empowerment. The feeling, ‘I did this, look what I can do.’ It helped me realize that -- I have a saying up on my wall, ‘You are more than the body you live in.’ I just realized the truth of that statement, that my brain was the most important part of me, and that working meant I could do a lot.” (Nicole). Nicole redefined her …
Subjective experience: Changed self-perception, Subjective experience: Joy	Kögel et al. 2020	“It was really cool. It was like Fuckin A! I had such a smile on my face and I just thought ‘That’s incredible.’ That is so futuristic, you know. You thought that’s like a pie in the sky and you became kind of a pioneer in this field. That was really cool. No doubt, really really cool.” (Rudi). Some users showed excitement: “Yes, it was pretty cool. [...] In the beginning it sounds futuristic, li…
Subjective experience: Changed self-perception, Subjective experience: Life saving	Hariz et al. 2016	When describing the comprehensive significance of DBS, patients often used strong, positive and decisive descriptions of DBS such as, ‘life changing’ or ‘it is
Subjective experience: Cognitive decline, Subjective experience: Persisting disease	Hariz et al. 2016	Mr. 22 said that less than two month after DBS, the negative impact on his bal- ance and speech had totally prevailed over resolved tremor and now, one year after surgery, his memory also faltered. Mr. 17 enjoyed regular jogging tours before DBS but this was not possible after surgery: ‘it’s not like jogging anymore . . . I don’t fall but it is pulling in one or the other direction. I just have t…
Subjective experience: Crisis through wellness	Bosanac et al. 2018	Clini- cians need to be aware of the potentially distressing im- pact of abrupt ‘liberation’ from what has been referred to as ‘the tyranny’ of OCD [23] so they can mitigate dis- tress by assisting with the transition.
Subjective experience: Crisis through wellness, Subjective experience: Existential crisis	Bosanac et al. 2018	A crisis of a different sort struck 9 months after DBS surgery, when Mr. A was finally able to take a shower, an activity that had been fraught for many years. This signified a final OCD obstacle for Mr. A. He experienced unexpected turmoil of emotions: “But once I did that last thing, I was then without OCD. So I was a new per- son...So my whole life I was ‘sick’, you know, and then I became ‘Wh…
Subjective experience: Crisis through wellness, Subjective experience: Existential crisis	Bosanac et al. 2018	Mr. A also perceived himself as lacking skills for living well: “I was confronted with all these new feelings and not knowing how to react to things, being well, like – there was a set way that I’d react to situations when I had OCD. I knew what I would do. But now that I’m well, when a situation comes up, I don’t know how to react”. He reflected that OCD had filled his daily life and thoughts fo…
Subjective experience: Crisis through wellness, Subjective experience: Existential crisis	Bosanac et al. 2018	It is noteworthy that in this case Mr. A’s reported dis- tress arose only once a final OCD symptom was resolved. Resolution abruptly generated a large and un- expected void in the life of Mr. A, as a young man
Subjective experience: Curiosity	Grübler et al. 2014	“I wanted to see if I was able—if my brain was able—to give a command to a machine.” Or: “I wanted to discover the potentiality of my brain.”
Subjective experience: Depression, Subjective experience: Suicidal	Gilbert & Viaña 2018	Our patient experienced depression and even- tually attempted suicide, which could have been precipitated by persistent feelings of distress
Subjective experience: Difficulty of access	Bosanac et al. 2018	In the mid-2000s, after a hospital admission and con- tinuous months of confinement at home, Mr. A and his father found information online about DBS, including reports of its use for OCD. His father says: “That then sort of set us on a course of, ‘Let’s see if we can get this done’, because he’s at the point where he couldn’t function.” They were both attracted to this possible solution, but init…
Subjective experience: Difficulty of access	Liddle et al. 2019	Three participants spoke about the impact of having to travel to a metropolitan centre for medical appoint- ments at the post timepoint. Keith reported ‘It’s a bit hard to do things. If I was in [city] metropolitan area, I could just pop in and see them.’ At the follow-up timepoint, participants focused more on other aspects of their recovery and this issue was generally not raised. However when …
Subjective experience: Disease progression or neurotechnology?	Cabrera et al. 2020	Patients who were very satisfied with DBS addressing motor symptoms mentioned that DBS had helped with their symptoms and facilitated enhanced mobility. One patient dissatisfied with DBS mentioned that he was not sure whether it was because DBS was not working or whether it was simply the result of disease progression. Those patients for whom DBS had failed to address their symptoms, suggested th…
Subjective experience: Disease progression or neurotechnology?	Kubu et al. 2018	Participants’ symptom goals sorted into 7 categories: tremor, gait, rigidity, dyskinesias, other medication side effects, non- motor, and other motor. The other medication side effects code included any physical symptom that participants directly attributed to their medications (e.g., drowsiness), recognizing that some of the symptoms that participants attributed to their medications may in fact …
Subjective experience: Disease progression or neurotechnology?	Liddle et al. 2019	Changes to symptoms, settings, medications, activities and interactions were reported in this stage. Participants noted that an active stage of titrating medication levels and stimulator settings to achieve good symptom control could be resource intensive. People with PD and their families also described a variety of unexpected post-surgical difficulties and changes that were often attributed to …
Subjective experience: Disease progression or neurotechnology?, Subjective experience: Symptom improvements	Liddle et al. 2019	Despite a much improved quality of life, this stage also involved the realisation that the PD would continue to progress. George (person with PD) described the changes since his surgery 4 years ago, ‘Since then, these settings have gone up a fair bit. They started at about one volt, and now [they’re] at about three on one side and about two and a half or two point two on the other side. So that p…
Subjective experience: Estrangement	Gilbert et al. 2019	[The device] was like an alien at first,
Subjective experience: Estrangement	Thomson et al. 2020	he latter resonates with our sample’s experiences, with neuropathological changes and/or medication side-effects leading patients to feel and act unlike themselves, potentially to the degree their caregiver feels they no longer recognize them
Subjective experience: Estrangement	Thomson et al. 2020	Self-estrangement, autonomy, and control. The notion of self-estrangement can be applied to patients’ relationship with their illness, although it has typically been used to describe patients’ postoperative experiences. In the cur- rent sample, illness-related self-estrangement appeared to be buffered in those displaying cognitive and behavioral factors associated with adaptive adjustment to chro…
Subjective experience: Estrangement	Gilbert et al. 2017	Our study concluded that (1) the more patients preoperatively felt alienated by their illness, the more they experienced postoperative self-estrangement, and
Subjective experience: Estrangement	Gilbert et al. 2017	(2) the notion of self-estrangement seems to exist in association with certain common qualitative characters, namely, loss of control, which reflects a deteriorative estrangement, and distorted perception of capacities, which reveals a restorative estrangement
Subjective experience: Estrangement	Gilbert et al. 2017	Our study reveals that there is a strong correlation between postoperative estrangement and how patients preoperatively perceive themselves with respect to their illness. In other words, 100% of patients who perceived PD as not intruding on their life did not experience feelings of estrangement (n D 4). For instance, Patient 08 and Patient 12 clearly articulated this correlation: Patient 08: “The…
Subjective experience: Estrangement	Gilbert et al. 2017	In parallel with this strong correlation between pre- operative perception of oneself through disease and a sense of estrangement, we observed that patients (61%) who felt alienated by their illness were likely to experi- ence, to various degrees and intermittently, some post- operative feelings of self-estrangement (n D 8). For example: Patient 16: “[Parkinson’s disease] really takes over. ... I…
Subjective experience: Estrangement	Gilbert et al. 2017	Our study found that postoperative self-estrangement could be phenomenally experienced as deteriorative or restorative by implanted patients. Deteriorative or restor- ative self-estrangement involves experiencing an involun- tary shift in the qualitative character. For instance:
Subjective experience: Estrangement	Gilbert et al. 2017	What characterizes Patient 04’s postoperative feelings of estrangement, as in other cases, can be understood by way of the deteriorative effects on the patient’s self. We believe Patient 04 mostly experienced deteriorative conse- quences because Patient 04’s feelings of estrangement largely appear to be correlated with a radical and ongoing sense of loss of control over her previous self, which r…
Subjective experience: Estrangement, Subjective experience: Increased libido, Subjective experience: Too much	de Haan et al. 2017	P17: Yes, the libido, that that was.. Pfff. . . Well I did not like that at all. (. . .) No, that clearly didn’t fit with who I am. (. . .) Yes, that was so strange (. . .) I felt like having inter- course all the time (. . .) And of course I do want to have intercourse, but that doesn’t have to be every day, not at all. Once every two weeks is fine for me too. But I had this idea that I wanted t…
Subjective experience: Estrangement, Subjective experience: Part of self	Gilbert et al. 2017	Another way to understand how DBS might induce feelings of estrangement is to examine whether DBS has an effect in terms of being understood as a foreign intrusion; that is, whether the patients viewed the device as being a part of, or not a part of, themselves. For instance, for Patient 08, “It’s just become part of me. It’s more the other way around. It’s more the DBS becomes a part of who you …
Subjective experience: Estrangement, Subjective experience: Part of self	Gilbert et al. 2017	However, our study found that the hypothesis—that if patients incorporate the DBS device into their self-image/ body schema, then they will suffer less from self-estrange- ment—is not as robust as it sounds. In general, the patients interviewed did not notice the device in their body while it was doing its job in the background, despite having experi- enced some degrees and intermittent episodes …
Subjective experience: Estrangement, Subjective experience: Part of self	Gilbert et al. 2017	Nonetheless, we did find a correlative example between the device felt as an alien entity and a patient experiencing self-estrangement. Patient 04, who experi- enced the most severe and harmful effects of estrangement in our study, declared the following in response to the interviewer’s question: Interviewer 1: “The implant, do you feel that it is part of you?” Patient 04: “ No!” Interviewer 1: “…
Subjective experience: Estrangement, Subjective experience: Real self	Gilbert & Viaña 2018	And over this subsequent 2 years, you’ve come to actually feel that rather than being self-estranged, you are actually truly who you are—is that correct?
Subjective experience: Estrangement, Subjective experience: Relation with disease	Gilbert et al. 2019	the more patients preoperatively felt alienated by their illness, the more they experienced postoperative self-estrangement
Subjective experience: Estrangement, Subjective experience: Symptom improvements	Gilbert et al. 2017	It is a common mistake to think that postoperative feel- ings of self-estrangement are qualitatively deteriorative. Our study exposes that although DBS diminishes symp- toms and restores patients’ control over their lives, more patients experienced feelings of restorative estrangement rather than deteriorative estrangement. For instance: Patient 13: “[DBS] has allowed me to return almost to the p…
Subjective experience: Existential crisis, Subjective experience: Wasted past	Bosanac et al. 2018	The first-person details here convey the grinding imposition of OCD, endured by Mr. A and his father. This experience explains the decision to pursue a neurosurgical solution such as DBS. For the treating team and for the patient, the almost complete resolution of symptoms post DBS was very striking. But Mr. A and his father also grappled with the memory of wasted years and the ‘burden of normali…
Subjective experience: Fear of outward manipulation, Subjective experience: Fear of pain, Subjective experience: Fear of surgery	Cabrera et al. 2020	The most common concern mentioned was fear of surgery. Associated fears included (1) fear about the surgery itself with the concern that someone was going in to manipulate inside their brain, (2) fear about the possibility of something going wrong and being left more debilitated, and (3) fear about being awake during the surgery. Some participants were concerned about having their personality cha…
Subjective experience: Fear of surgery	Cabrera et al. 2020	We found a similar percentage of patients reporting that fear, specifically prior to surgery. Commonly that concern dissipated once patients had a more in-depth discussion with the clinician.
Subjective experience: Fear of surgery	LaHue et al. 2017	Qualitative data collection during these interviews yielded in- sights into the preferences and concerns surrounding the DBS surgical method chosen. Participants who voiced a preference for iMRI DBS reported multiple justifications for their choice. A com- mon theme was feeling “scared” when faced with awake neuro- surgery and preferring to be “asleep” while undergoing an operation. For example, …
Subjective experience: Fear of surgery	Liddle et al. 2019	A focus on pre-surgical and surgical procedures surrounded this stage. People were generally focused on the operation itself. George described his initial personal goals as ‘To survive the operation, it is a pretty confronting operation, of course’. All participants with PD and family members clearly expressed a preference for not receiving education at this stage of the DBS process. Receiving ed…
Subjective experience: Fear of surgery, Subjective experience: Symptom improvements, Subjective experience: Timing of procedure	Cabrera et al. 2020	A majority of our participants expressed very positive outcomes with DBS in spite of side effects, in terms of motor improvements and quality of life. Participants were divided regarding whether they might have considered receiving DBS earlier. Many regarded DBS as a serious surgical procedure done on the brain and considered it a last resort only when medications were no longer effective. The ma…
Subjective experience: Feeling self-conscious	Blain-Moraes et al. 2012	Finally, the importance of the relationship between the BCI and human–human interactions was illustrated through the considerable attention garnered by the psychosocial issue of appearance. The degree to which participants were willing to sacrifice the ability to independently control their appearance, and the strength of the connection between their physical appearance and their psychological se…
Subjective experience: Hope	Shahmoon et al. 2019	The perioperative phase was a moment of true delight for all the patients’ interviewed as the switching on of the stimulator became synonymous with a switching on of new hope. This was the moment most patients became aware of a return to themselves
Subjective experience: Hope, Subjective experience: Increased freedom	de Haan et al. 2015	they feel more hopeful, and optimistic, and that they now see perspectives, which they did not see before. ‘I have started to look at the possibilities to start a little online store (. . .) So then you see all these possibilities, and I have also started to look into things. And then I think: oh I can do this, I can build that, and that’s actually not so hard. . . If it [DBS] had not been, then …
Subjective experience: Increased activity, Subjective experience: Increased freedom	Chacon Gamez et al. 2021	One patient mentioned that her husband hoped to be able to travel more with her “Yes, well my husband, he would rather go on holiday even more than I wo after the improvements achieved with DBS, whereas she did not feel able to: it’s always in a new place is already a bit stressful. So I notice that. I told y “Yes, well my husband, he would rather go on holiday even more than I would. For me it’s…
Subjective experience: Increased activity, Subjective experience: Increased freedom, Subjective experience: Return to old behaviour	Liddle et al. 2019	The final stage was described as a shift away from a clinical, adjustment-focused experience back to a more settled life, with participants taking on new roles and routines. Clinically, it was a time of more stability, and reengagement in the self and family management of the condition. People with PD described being able to engage in valued activities due to the increased function that DBS provi…
Subjective experience: Increased freedom	Blain-Moraes et al. 2012	Unanimously, the participants’ responses to BCI technology were very positive. Focus group members described the technology as offering ‘freedom’, ‘hope’ and ‘connection’, and described themselves when considering the technology as feeling ‘impressed’ and ‘unlocked’. Participants described how the technology filled an important unmet need in
Subjective experience: Increased freedom	Blain-Moraes et al. 2012	It offers us opportunities that we would have no other way. Very frankly and honestly I’m thrilled about it’ (C7). ‘It’s really regained independence, something has been taken away, and now you can get it back again’
Subjective experience: Increased freedom	Blain-Moraes et al. 2012	Overall, individuals with ALS and their caregivers were very enthusiastic about the prospect of using BCI technology. Focus group participants maintained that BCIs had the potential to give them freedom from the confining effects of their condition, enable them to stay connected to their loved ones and allow them to remain independent as their condition progressed. ‘The person who would be able t…
Subjective experience: Increased freedom	Chacon Gamez et al. 2021	“Since then, she ccanusseehheerrhhaannddccoomppleletteellyyaaggaainin.. Shedooeessn’’ttttrreembbllee.. She ccandoo diiffferentttthiingssbyhersseellffagaiin.. BefforeeII had to cut the meat and everythiing ffor her,,and today everything is back to normal”. (FC29) today everything is back to normal” (FC29).
Subjective experience: Increased freedom	de Haan et al. 2015	(c) More part of the world
Subjective experience: Increased freedom	Kryger et al. 2017	3.5. Participant impression From the perspective of the study participant, this set of experiments was a very positive experience. After two years of BCI experiments di- rected towards control of an advanced prosthetic, the participant re- ported that “this might be the coolest day since the first day”, and that she was “flying in more ways than one”. She was so immersed in the ex- perience that …
Subjective experience: Increased freedom	Kryger et al. 2017	At the least, this proved to be a very enjoyable experience for the participant. It allowed her to experi- ence travel that would otherwise be extremely difficult, enabling her to visit multiple countries without leaving the room. This is consistent with prior literature that has evaluated the importance of leisure activ- ity in patients' lives (Holz et al., 2015).
Subjective experience: Increased freedom	Kryger et al. 2017	Importantly, this demonstrates a very gratifying simulation for BCI users to experience other cities and travel without leaving the ground. It provides an exposure to recreational activities which can help motivate training and provide new opportunities to study how the brain can interact with the environment beyond the constraints of the body.
Subjective experience: Increased freedom, Subjective experience: Joy	Kögel et al. 2020	mpirical studies with BCI users with physical impairments that employed qualitative research methods, such as qualitative inter- views or focus groups, assess some points that reach be- yond the medico-technological evaluation of BCIs. Users report benefits in terms of increased independence and autonomy [18], experiencing happiness and enjoyment [10, 19–22], as well as valuing the opportunity fo…
Subjective experience: Increased freedom, Subjective experience: Life is easier, Subjective experience: No different personality	de Haan et al. 2017	P20: ‘I felt more like doing things, looked forward to doing things. Yes, that heavy load that I carried, that got lighter, that got less. I needed less time to pause at things, and think about things, so it took less time. Well, I was.. yes really changed 360 degrees. . . What is this?! Oh. . . Yes, sure I still had those compulsions, they had not gone, but it was less. It was less burdensome, i…
Subjective experience: Increased freedom, Subjective experience: Lifespace	Liddle et al. 2019	Travel and home. Participants described what a typical day was like for them, including occupations engaged in at home and in the community, and their usual trav- els. This content area helped to frame our understand- ing of changes to participants’ routines and lives at a broader community level. Qualitative findings from this content area have been considered in conjunction with quantitative li…
Subjective experience: Increased freedom, Subjective experience: Self-confidence	Gilbert et al. 2019	patients explored novel degrees of freedom of decision to accomplish new activities,
Subjective experience: Increased freedom, Subjective experience: Symptom improvements	Cabrera et al. 2020	Most of our patients were aware that they still had the disease and they reported that DBS had helped them only with controlling motor symptoms. This attitude towards DBS was perhaps related to having been well informed by their DBS team on this particular issue. Yet, participants mentioned the idea of more freedom with DBS, as they were able to drive again and do activities such as exercising th…
Subjective experience: Increased freedom, Subjective experience: Symptom improvements	Klein et al. 2016	Participants referenced their experience with open-loop DBS when offering their perspective on next-generation devices. They expressed optimism that subject-controlled and closed-loop technology could improve on certain limitations of open-loop devices. For instance, subjects found the trial-and-error nature of standard DBS pro- gramming very frustrating. They disliked the frequent clinic visits …
Subjective experience: Joy	Kryger et al. 2017	periods in which she reported control errors or limits, she never report- ed being discomforted by the experience and instead repeatedly report- ed high levels of enjoyment.
Subjective experience: Joy	Kögel et al. 2020	Hence, the hopes and expectations of users were quite mixed at the beginning of the BCI research studies. Ac- cordingly, the users’ responses to BCI use varied. Some users were quite euphoric: “[Y]ou couldn’t wipe the smile off my face, I was really thrilled.” (Nicole).
Subjective experience: Joy, Subjective experience: Return to old self	Shahmoon et al. 2019	Dean: I just feel much more happy in myself [. . .] I know I’m back to me again. We see here Dean reconnects to his sense of self, thanks to the alleviation of his PD symptoms. This statement suggests PD previously challenged him at an identity level. Parkinson’s Disease 3 Surgery has restored his self-perception allowing him to “know” himself once more. Most of the men interviewed described how …
Subjective experience: Lack of preparation, Subjective experience: New identity	Bosanac et al. 2018	Mr. A felt unprepared for this mixed experience of un- certainty and exhilaration at being OCD free: “Well, where was my two years of, you know, preparing me for a new identity? There was no - you know, it was bang, ‘Here’s your new identity, just deal with it yourself.’ I mean, I had no preparation. I had no pre-warning that it might happen.”
Subjective experience: Life is easier	Hariz et al. 2016	a new chapter in life, an easier life’.
Subjective experience: Life is easier, Subjective experience: Return to old behaviour	Hariz et al. 2016	‘I came home after surgery and put on the accordion and everything was as before, that was fun, it is about quality of life’
Subjective experience: Life is easier, Subjective experience: Return to old self	de Haan et al. 2017	P16: ‘Before my complaints, I also was somewhat more extrovert and because of the complaints I have completely changed and because of the DBS now my old self gets back a bit. That’s how you should see that. It is just that there are twenty years between the start of the problems and now, so that is quite a long time.’ P5: ‘I think I am coming back to my own self. If you are in a fixed pattern for…
Subjective experience: Life is easier, Subjective experience: Symptom improvements	de Haan et al. 2017	P22: Yes, it is just that the general level of anxiety is somewhat lower, which makes that you just a little easier.. Last Sunday, I had a birthday party of my sister in law, and yes, otherwise I would not have gone. And I still hated it.. Absolutely nothing.. Yes, everything is just a lit- tle easier.
Subjective experience: Life saving	Chacon Gamez et al. 2021	“I’m alive now and if I wouldn’t have gone through it, I’d already be underground”. (P21)
Subjective experience: Life saving	Sankary et al. 2021	For another participant from a clinical trial of DBS for depression, contemplating device removal would have felt like considering withdrawal of a treatment that she felt was keeping her alive: I do remember saying to the bioethicist something along the lines that I felt like, like I’d be dead if I didn’t have this treatment, so if I ever said I want it removed there was something wrong, or somet…
Subjective experience: Lifespace	Liddle et al. 2019	The findings of this study indicate that remotely mea- suring outcomes related to DBS including the lifespace of people with PD adds a more contextualised under- standing to the typically measured clinical symptoms. The combination of qualitative and quantitative data gave scope to indicate the areas of concern for patient, beyond those typical, clinical outcome measures. Smartphone-based lifespa…
Subjective experience: Lifespace	Liddle et al. 2019	Participants demonstrated inconsistencies between the subjective and objective indicators of lifespace. For example, Kevin reported not travelling after the surgery, though his lifespace scores indicated increased lifespace area and decreased time at home. This pro- vides insights into the impact of expectations and the difficulties in comparing current situations with remembered past ones. This …
Subjective experience: Location of intervention	Bluhm et al. 2021	Another factor that was raised as a possible influence on self-related changes was the location of the effects. One psychiatrist pointed out that “antidepressants are floating widely in the brain and in the body” compared with DBS, so they might be more likely to affect aspects of personality not related to depression. In all groups, when asked to compare the effects of DBS for depression on pers…
Subjective experience: More stable	Chacon Gamez et al. 2021	“One of my doctors described it [DBS effects], very well. He said that it’s like sitting in a cold room and making a fire. The fire goes up, down up, down, and you are cold and then warm, and cold and warm. And the stimulator is like you install a central heating system. So, it’s a continuous effect (. . . ) Before [with oral treatment], it was high low high low, and the stimulation is straight. …
Subjective experience: More stable	Chacon Gamez et al. 2021	“It doesn’t always work out equally well, but as long as it is still possible to put the power up and then it works (. . . ) Before, it was necessary to increase the meds, and now you can do the same much easier just using electricity”. (P27)
Subjective experience: More stable	Shahmoon et al. 2019	I devised this method of up and down because I can pinpoint exactly when the Levodopa is working and when it is not Adam has struggled with impulse control disorders due to medication. Having control over the amount of stimu- lation he gets means he now has much more stability during the day, and this has had a positive impact on his family.
Subjective experience: New identity	Bosanac et al. 2018	Mr. A was both proud of his recovery and also dis- mayed, at having to cope with change that was so dras- tic, giving rise to a new set of problems. This sense persisted to the time of interviews, a year after the DBS surgery, though it was less potent. He likened the iden- tity challenges he experienced to rebirth: “It’s like, you
Subjective experience: New identity	Bosanac et al. 2018	know, you’re born again, like – it’s like being born for the first time.”
Subjective experience: New identity	Bosanac et al. 2018	Mr. A also reflected: “There’s that line of recovery and ...you need to make a pretty big recovery to actually get to this point where you’re a new person and you have a new identity. You need to shed your whole illness. You need to get rid of it completely, which is what I did, which was phenomenal like, you know – the guy running the trial was like – was really impressed, you know, every time I…
Subjective experience: New identity	Bosanac et al. 2018	Distress was not experienced while Mr. A still had recovery work to do; a crisis of identity surfaced only when ‘normality’ was reached.
Subjective experience: New identity	Chacon Gamez et al. 2021	D Du ue e t to o t th hi is s i im mp pr ro ov ve em me en ntt iin n P PD D s sy ym mp ptto om ms s,, m ma an ny y p pa attiie en nttss a an nd d F FC Cs s d de essc crriib be ed d D DB BS S a ass t th he e b be eg giin nn niin ng g o of f a a n ne ew w lliiffe e,, a as s s sh ho ow wn n iin n F Fiig gu urre ess 1 11 1 a an nd d 1 12 2: :
Subjective experience: New identity	de Haan et al. 2017	Some participants indicated that they had become a completely different person, in some extreme cases within several minutes after switching on the DBS. This participant experienced an extreme difference (see also Box 1):
Subjective experience: New start	Chacon Gamez et al. 2021	WAneldl,tthheenrea’fstearkIidnrdewofsrperbiinrgth,,byeceasu, wseitheastfeimwucllaotuiodns,(DbeBcaSu)sies hito’spen,orteneaeswyael,vaenryd dthaeyn. Bitu’stlailfreetahdaytmbluoochm,smaugcahinb”et(tFeCr4th1a)n. before”.(P40)
Subjective experience: New start	Chacon Gamez et al. 2021	“SAonmdetpheanrtaicftiepraIndtrsebwelsipervinedg, tbheactauthseitrhpe hstyimsiucalaltciond(DitBioSn) wis ohuoplde, brenmewuaclh, awndortshenif they had nito’stluifnedtheartgbolnooemDsBaSg:ain”. (FC41)
Subjective experience: New start	Chacon Gamez et al. 2021	“Do you now feel that deep stimulation has changed your life?” (Researcher 1). “Yes, certainly, in the sense that I can do practically everything again. I have a perspective again, at least for the next ten years, a positive perspective. I can consciously plan things again that were previously written in the stars. I can now seriously plan them again. For example, going on a trip with my wife aft…
Subjective experience: New start	Chacon Gamez et al. 2021	“I have been given a new life. Another chance, so to speak. But this chance is now increasingly limited, of course, because I realize that I can’t do many things any more (. . . ) It’s not a cure. That’s precisely the problem (. . . ) Other people think you are healthy again. That is a consequence of the operation, that many people in the circle of friends then thought, now you have had the opera…
Subjective experience: New start	Hariz et al. 2016	it is unbelievably wonderful, it feels like a new life’
Subjective experience: No different personality	Thomson et al. 2020	These multifaceted responses to treatment, in addition to patients only experiencing minor or transient stimulation-related personality changes, may explain why none felt DBS had fundamentally changed them
Subjective experience: No different personality, Subjective experience: Return to old behaviour	de Haan et al. 2017	P3: No, I don’t, actually. No, just that the traits that I had, have become a little stronger, so to say. That kind of thing. (. . .) I did not become a different person, no. No, it is really.. Yes, making a joke more often, or something like that; that it strengthens those things. I: And are those things that you recognize for example from before, from before the compulsions started? P3: Yes, ye…
Subjective experience: Part of self	Hariz et al. 2014	In a way it has become a part of me.
Subjective experience: Part of self	Hariz et al. 2014	t was even described by some as a per- sonal characteristic or something to be proud of and as a visible confirmation of having PD. The battery is a receipt that I have Parkinson’s disease.
Subjective experience: Part of self	Hariz et al. 2014	The patients in our study did not reflect on the fact that they had a technical–electronic device inside their body, a device intended to be regulated with a “remote control,” by medical personnel, or by the patients themselves. Although the device was recognized, felt, and also sometimes perceived as bothersome, the device as such was described by the patients as a minor problem or even as being…
Subjective experience: Part of self	Kögel et al. 2020	“My brain had not forgotten.” (Nicole). During the interviews, our study participants made various self-descriptions and -positionings. The refer- ence point for these was either other people (without disabilities) or their former self, their future self or themselves vis-à-vis the machine/technology or their bodies. All these aspects have an impact on the present self and the way you see yoursel…
Subjective experience: Perceiving device in one's body	Cabrera et al. 2020	one patient explained, “You think about the bumps in your head and you think about the stimulator in your chest and it’s not like nothing, you know, it’s something that makes you pause and think about, but still I think it’s a good idea—I don’t regret having it. I, I would hate to get desperate for it” (Patient 01).
Subjective experience: Perceiving device in one's body	Chacon Gamez et al. 2021	“I don’t have the feeling that there is something in there. I do notice it, of course it is a foreign body in my body, but I live with it now and not badly”. (P7)
Subjective experience: Persisting disease	Chacon Gamez et al. 2021	“I would say that the little devil is still there, but at the moment he is sitting in a backpack an“dIiswnotuhlidndseariyngthmaet(.t.h.)eIliktntolwe dtheavti[lPDis]sistinlolttghoenree.,Tbhauttmautsthalewmaysombeecnleatr.he is sittin Maybe it’ll get out of the backpack again and lead back again. I don’t know. The doctors pack and is not hindering me (...) I know that [PD] is not gone. That mus thi…
Subjective experience: Persisting disease	Shahmoon et al. 2019	No PD patient can really know the trajectory of their illness; however, DBS can improve the outlook for the future. Like Dean, some were able to enjoy the present without focusing too much on the long-term future. However, most resonated with Barry’s sentiment that the future is uncertain. DBS offers a hope that the future will be better with the implants than without. However, it is rare that al…
Subjective experience: Persisting disease	Shahmoon et al. 2019	Knowing that symptoms have a likelihood of returning over time, many patients worked on the relationships they had within their social support net- work. For some, this network was always valued; for others, PD and DBS was a good wake up call, making them realize how essential good support can be.
Subjective experience: Real self	de Haan et al. 2017	The majority of the partici- pants (13 out of 18, i.e. 72%) report that they feel they are more themselves now, or are becom- ing more themselves
Subjective experience: Real self	Gilbert et al. 2019	The narratives of Patient 6, for example, refer to a discontinuous transition from who she was pre-implantation to who she became after the intervention: the device helped the patient find what she understood to be her ‘true self
Subjective experience: Relation with disease	Thomson et al. 2020	Before exploring the effects of DBS on patient personal- ity and sense of self, it is necessary to consider the pre- ceding and ongoing impact of illness.
Subjective experience: Return to old behaviour, Subjective experience: Return to old self	de Haan et al. 2017	P18: ‘That was a good example; my oldest sister she noticed that too: she saw me at a few birthday parties, and then at some point she says, because she knows me the longest, she is six years older than I am (. . .). So she has experienced me from an early age. And she said at a certain point: I see the old Peter from the old days again; the cheerful Peter, the mischie- vous Peter, the funny Pete…
Subjective experience: Return to old behaviour, Subjective experience: Symptom improvements	Liddle et al. 2019	Participation in occupations. Although participants were not directly questioned about their occupational expe- riences, all eight participants described the impact of PD on their occupations prior to DBS, and changes to their occupational engagement after the surgery. At the post timepoint, DBS was seen as providing most par- ticipants with renewed opportunities for participation in meaningful o…
Subjective experience: Return to old self	Mosley et al. 2021	Many participants viewed the emergence of neuropsy- chiatric symptoms as reflecting some aspects of the person’s Breal^ self that PD took away and which DBS allowed to re-emerge. I was very outspoken too, and - but a lot also was my personality coming back. Because I'd just [previously with PD] let things go, whereas I'd always been very outspoken. I was sort of back to my old self in a lot of wa…
Subjective experience: Return to old self	Shahmoon et al. 2019	The remote control has brought an element of peace and understanding within his family system. His family has a stronger sense of security and understanding of who he is again.
Subjective experience: Return to old self	Thomson et al. 2020	Restoration of the “old self.” Following surgery, several patients did experience a restored sense of premorbid self postsurgery, that was often referred to as their “old self.” Improvements in energy, mood, motivation, cognition, and mobility contributed to the restoration. This allowed them to express their true self in ways the illness had hin- dered. This sense of a restored “old self” was ex…
Subjective experience: Return to old self	Thomson et al. 2020	For some, DBS facilitated a restoration of the patient’s premorbid self.
Subjective experience: Self-confidence	Gilbert et al. 2019	an increased sense of control, leading to a sense of substantial augmented confidence.
Subjective experience: Self-confidence	Gilbert et al. 2019	With the device I felt like I could do anything—I can do this—I can do everything I want to do’’
Subjective experience: Self-confidence	Thomson et al. 2020	The alleviation of debilitating symptoms provided patients with a restored sense of self-confidence.
Subjective experience: Self-confidence	Thomson et al. 2020	The develop- ment of postoperative issues with mobility, balance, and mood also affected confidence. It would be good to know [be close to] some of my great grandkids . . . now I daren’t. You know, I don’t feel confident enough like I did before. (P) Lived experiences of personality change. In the nine patients followed up after DBS, personality changes experienced varied from positive mood chang…
Subjective experience: Self-confidence, Subjective experience: Symptom improvements	Thomson et al. 2020	[DBS] gives me my self-confidence. If you don’t feel confident, because you got shakes . . . because you think people think you’re an alcoholic or something, it knocks you about a bit. So that, having that cleared up makes a big difference. (P) For a few, increased self-confidence emerged from an internal experience of improved cognitive clarity and alertness, facilitating better engagement and c…
Subjective experience: Speed of change	Bluhm et al. 2021	Despite the perception that the kinds of changes would be similar for different treatment modalities, participants suggested that there would still be important differences between the effects of electroceuticals on personality and sense of self and those of other therapeutic modalities. In particular, electroceuticals were perceived as causing changes more quickly, and therefore more dramaticall…
Subjective experience: Suicidal	Gilbert & Viaña 2018	Subsequently, her thera- peutic relationship with her neurologist and surgi- cal team broke down. Successively, she divorced the father of her children, moved to another state, and ultimately attempted suicide in February 2014.
Subjective experience: Surgery	Thomson et al. 2021	it was quite stressing, as it all got toward it. . .to go through all that—the torture of the surgery—but then as it improved, I’m sort of thinking, I’d recommend it. . .Even though stressful in the process and very long.
Subjective experience: Surgery	Wexler et al. 2021	Postoperatively, three of 20 participants (15%) had no memory of the surgical experience,
Subjective experience: Surgery	Wexler et al. 2021	For the remainder (n=17), recall of the surgical experience, and the awake portion in particular, was hazy, which was likely a result of anesthesia: research participants had fleeting recall of being in a “twilight,” “dream state,” or “a very deep fog.” Of these same participants (n=17), 13 agreed that the boundaries between the research and therapeutic components of surgery were clear. For the r…
Subjective experience: Surgery	Wexler et al. 2021	All participants who had memories of the surgical experience (n = 17) were asked to reflect on their experience of the study. All reported that they were happy to have participated. Finally, as it became increasingly clear from the preoperative interviews that only a small percentage of participants recalled the purpose of the study as being neuroscience-related, participants were asked postopera…
Subjective experience: Symptom improvements	Cabrera et al. 2020	While it is well-recognized that axial motor symptoms might not respond and could even worsen after DBS [23–25], for our participants, the reduction of pre-operative motor symptoms of PD appears to outweigh the potential negative side effects on those areas.
Subjective experience: Symptom improvements	Chacon Gamez et al. 2021	Although some aspects have improved greatly with DBS, others may worsen as the doctors think I could expect the effect of deep brain stimulation for about ten y disease progresses. As a result, some FCs ended up taking on more and more everyday tasks.
Subjective experience: Symptom improvements	Chacon Gamez et al. 2021	This is at the beginning, and there is no signal, or few signals before the DBS is implanted, and afterwards there is a positive V. It’s a “big turn” but it is still fragile, and this is the infection
Subjective experience: Symptom improvements	de Haan et al. 2015	And in November or so, then I noticed something. . . And what it was exactly.. As if.. it became lighter. . . I always have a heavy backpack, at my head actually, at my head I felt a brick–as if that became lighter. I had more time to do other things. Not a whole lot of time, small, small things.’ (P8)
Subjective experience: Symptom improvements	de Haan et al. 2015	Of course, every evening, I still make my tour of inspection through the house, before I go to bed: I check the oven, the coffee-machine, that kind of things. But I am not looking ten times anymore; off is off.’ (P17)
Subjective experience: Symptom improvements	de Haan et al. 2015	For some participants, DBS did not bring what they had hoped for: they felt better, and less anxious, but still spend many hours on their compulsions. This was of course quite a disappointment.
Subjective experience: Symptom improvements	Gilbert & Viaña 2018	Calibration resulted in significant diminution of motor symptoms; however, concomi- tant psychiatric symptoms emerged, in particular depression and mania, for which Zoloft and Sero- quel were prescribed. In the following months, the patient experienced a wide range of feelings, especially intense distress, which were articulated through various narratives.
Subjective experience: Symptom improvements	Hariz et al. 2016	Relief from invasive tremor
Subjective experience: Symptom improvements	Hariz et al. 2016	A rescue from cramps and pain
Subjective experience: Symptom improvements	Kubu et al. 2018	Our findings document changes in the rank order of patient’s symptom and behavioral goals early in DBS. For example, the percentage of patients who indicated that treatment of tremor was the most important symptom goal before surgery dropped from 46.8% to 27.7% at postoperative month 3. Conversely, the number of patients who indicated that nonmotor symptoms were among their top-ranked goals incre…
Subjective experience: Symptom improvements	Kubu et al. 2018	The findings indicate that patients’ goals for DBS are more complex than reduction in tremor and incorporate subjective motivations related to interpersonal relationships, work, mastery, and living a meaningful life (cf., Maslow8). We and others argue that it is the consequences of poor motor func- tion such as limitations on daily activities, negative effects on personal relationships, interfere…
Subjective experience: Symptom improvements	Kubu et al. 2018	Consistent with our hypothesis, improvement in self-perceived symptom severity was related to shifts in symptom goal rank order after DBS. Once the patient’s primary goal for DBS was addressed, other symptom goals reflecting ongoing disease burden rose to the top. The initially lower-ranked symptom goals may be harder to address with DBS, or it may be that the treatment team is unaware that the g…
Subjective experience: Symptom improvements	Kubu et al. 2018	Our hypothesis was not supported when we examined the behavioral goal data: patients’ self-perceived improvements in their ability to engage in valued activities were unrelated to changes in their rank order of behavioral goals. This suggests that the behavioral goals may reflect more enduring, core personal values and goals that persist regardless of improve- ments in the patients’ ability to pa…
Subjective experience: Symptom improvements	Liddle et al. 2019	During this stage, pre-surgery goals for improvement were spontaneously adjusted in response to improvements already experienced post-surgery, reflecting more ambitious aims and expect- ations. This series of goal shifts away from the original goals could make people feel as if sufficient progress had not been made. Stability, rather than continuing improvement, emerged from the stage of initial …
Subjective experience: Symptom improvements	Maier et al. 2013	Expectations from DBS and subjective outcome reports All patients expected an improvement of motor symptoms (see figure 1) while all other expectations varied between the subject- ive outcome groups. Group-neg patients significantly more often expected ‘improvement of mental state’ compared with the other two groups (p=0.028). Moreover, although not sig- nificant, group-neg more often expected ‘m…
Subjective experience: Symptom improvements	Maier et al. 2013	This is the first study reporting data on PD patients’ expecta- tions of STN-DBS, and on how patients subjectively perceive their outcome at 3 months after surgery. Clearly, all patients expected motor improvement from DBS, and the majority expected improvement in QoL. At 3 mFU, 14 patients reported a subjective positive outcome, 8 patients a mixed outcome, and 8 patients a subjective negative ou…
Subjective experience: Symptom improvements	Shahmoon et al. 2019	For some, the eradication of their most troubling symptoms was enough to have them feel “normal;” for others, the awareness that certain abilities still remained diminished and that new issues had arisen after surgery was disap- pointing.
Subjective experience: Symptom improvements	Thomson et al. 2020	When you see people, they go “oh gee, you’re looking well.” Yeah okay, I might be looking well, but I . . . don’t feel that well. So, I wish people wouldn’t say that . . . sometimes that doesn’t necessarily match who you are or what you are or how you feel at that particular time . . . because, as you know, Parkinson’s doesn’t only affect movement, it affects other parts of the body. (P)
Subjective experience: Symptom improvements	Thomson et al. 2020	We found that a positive impact on personality and self was highly con- nected with a good clinical outcome
Subjective experience: Symptom improvements	Thomson et al. 2021	or increased depression (n = 1). Participants described a variety of responses they thought were due to stimulation settings. Positive changes included: a lift in mood (subtle to substantial), expressions of joy (tears/laughter), improved sleep, increased energy, more interest in people and surroundings, more talkative and engaged, and increased motivation to do things (shopping, create things, s…
Subjective experience: Symptom improvements	Thomson et al. 2021	The significance of small changes was evident. For example, a patient was relieved to spend minutes rather than hours crying upon waking each morning,
Subjective experience: Symptom improvements	Zulauf et al. 2021	Interviews were carried out with SCI users and car- egivers two or three times depending on whether or not they completed the optional 10 sessions after training. The interviews aimed to provide feedback regarding the system and gauge feasibility and inter- est in further development and use of the system at home. The first interview occurred after their first BCI-FES session. This interview asse…
Subjective experience: Timing of procedure	Cabrera et al. 2020	In spite of the overall satisfaction with DBS, participants were mixed about whether they would have undergone DBS earlier than they did with 25% being unsure and the remaining divided between yes (40%) and no (35%) (Table 3). Level of satisfaction with motor symptoms improvement did not matter for patients reporting whether or not they would have undergone DBS earlier.
Subjective experience: Timing of procedure	Cabrera et al. 2020	knowing what I know now, I would probably have waited. I would’ve look for more individuals who have had the procedure” (Patient 05) “I would say probably not because there are many other options. I felt, um, when I chose DBS that I had exhausted most of the other approaches to address my particular symptoms” (Patient 10) “I just wasn’t in that frame of mind. I was not ready” (Patient 12)
Subjective experience: Timing of procedure	Cabrera et al. 2020	Among the responses of those patients who were unsure about earlier timing of DBS they explained that they were not emotionally ready, that they decided to pursue DBS only with declining medication effectiveness, and that they were unsure of earlier timing because of the involved risks. Another mentioned the ability to pay as an important consideration in making such a decision.
Subjective experience: Timing of procedure	Cabrera et al. 2020	we found that those participants with a positive view on earlier DBS felt that DBS should be the next step, when medication is no longer effective in controlling the symptoms of the disease. Others expressed hope for earlier DBS that might halt the disease progression, so that they might have more years ahead with a better quality of life.
Subjective experience: Timing of procedure	Cabrera et al. 2020	The fact that almost an equal number of patients raised negative views regarding earlier use of DBS, or were unsure, is at odds with the recent findings in the literature that favor proposing DBS for patients even earlier [8,30–32] in the disease progressio
Subjective experience: Transient changes	Thomson et al. 2020	Personality changes associated with DBS can be transient, remitting with stimulation reprogramming, and, therefore, may not be present at the exact time of assessment.
Subjective experience: Transient changes	Thomson et al. 2020	Participants described transient personality or behavioral changes that had occurred during the previous 9 months and since resolved. Two patients experienced postopera- tive confusion and disorientation that manifested in anxi- ety, emotional lability, hallucinations, vivid dreams, disturbed sleep, neediness, and dependency on caregiver. These resolved with time and were attributed to the anes- …

## Sheet: Ethical questions
Codes	Document	Quotation
Ethical questions: Accountability and Responsibility	Kögel et al. 2020	“I always was annoyed that I may have focused too little. I felt responsible, yes, because the computer doesn’t do this on purpose or want to make me angry, but because it just can’t help it. So - it is on me.” (Wolfgang). Both users blame themselves and their supposedly de- ficient concentration. Wolfgang cannot help but take the blame as the computer just seems to be obeying his commands. This …
Ethical questions: Accountability and Responsibility	Kögel et al. 2020	In general, we can see that the ascription of account- ability for unsuccessful BCI use oscillates between per- sonal and technological issues leading to some uncertainty when it comes to attributing agency or accountability. The level of uncertainty about the agency of (some) BCI activity may have two possible causes. It may stem from an uncertainty about the actual control one has over BCI ac- …
Ethical questions: Accountability and Responsibility	Kögel et al. 2020	As we have seen, the matter of responsibility becomes contested as soon as we are dealing with unsuccessful and, especially, un- intended BCI actions. There is no consent on this matter. While some BCI experts hold the view that users are indeed responsible for BCI-generated outcome [28], others claim that BCI use leaves room for uncertainty regarding one’s sense of agency or “judgement of agency…
Ethical questions: Accountability and Responsibility	Mosley et al. 2021	The language of participants revealed complex beliefs about the role of neurostimulation in precipitating ob- served behavioural changes. Many participants made statements that ascribed problematic behaviour to sub- thalamic stimulation, whilst maintaining a belief in per- sonal responsibility for action.
Ethical questions: Accountability and Responsibility	Sankary et al. 2021	“It felt like, hey look, I let you implant things in my brain, I’m walking around with this, you have some responsibil- ity to um, you know, to look after me.” [9c] Two interviewees from the study of depression that terminated early expressed their wish that the sponsor be held more accountable,
Ethical questions: Accountability and Responsibility	Gilbert et al. 2017	the device is similarly “blamed” for the sudden restorative strength. The device is responsible, “I knew what it was! I knew [DBS] had been turned up that day,” for the distorted interpretation of her own capacities, “I knew I wasn’t [my capacities].”
Ethical questions: Accountability and Responsibility, Ethical questions: Autonomy	Kögel et al. 2020	Two aspects appeared that accompany the users’ feel- ing of generating the BCI output. One is the perception that the BCI activity that has been performed was suc- cessful, which means that the BCI generated the output that the BCI user had in mind. The other refers to a common, everyday life understanding of technology, meaning that technology is seen as a tool that we use to do something with a…
Ethical questions: Accountability and Responsibility, Ethical questions: Causing Harm	Grübler et al. 2014	The current state of the art shows that severely disabled persons are often not able to sufficiently operate a non-invasive EEG-based BCI. [...] There is a high need to communicate this potential malfunctioning of the BCI to a paralyzed patient that may depend on the BCI as a communica- tion channel. Not being able to operate a BCI does not mean that you are a human being of lower value.”
Ethical questions: Accountability and Responsibility, Ethical questions: Control and dependency	Kögel et al. 2020	This perception creates a sense of responsibility for BCI-generated actions, which becomes apparent in particular in the face of unsuccessful BCI actions. “When there was a wrong command, I got cross with myself, because I thought somehow ‘Oh, apparently I didn’t concentrate properly.’” (Walter).
Ethical questions: Accountability and Responsibility, Ethical questions: Control and dependency	Goering et al. 2021	What has been called “ambiguous” agency23 in previous work on psychiatric DBS can similarly arise in this context: users of implanted brain devices may “lose track of their sense of agency if it became unclear whether they or the device was responsible for their feeling or acting in a certain way.”24
Ethical questions: Autonomy	Chacon Gamez et al. 2021	The greater mobility from the decreased symptoms alllows the patient to perform daily tasks (cooking, eating, going to bed, getting up, repairing things, walking without falling or working) more easily. This allowed them to enjoy greater autonomy and to be less affraid off doing things like going out or driving alone. Having more energy during the day, increased concentration, and being able to r…
Ethical questions: Autonomy	de Haan et al. 2015	Experience of freedom. A large majority (14) of the participants felt more free.
Ethical questions: Autonomy	Klein et al. 2016	As BCI-based principles and technology are incorpo- rated into clinical interventions, such as DBS for psychi- atric disease, it is critical that researchers and clinicians adopt an approach of user-centered design.
Ethical questions: Autonomy	Merner et al. 2021	This topic has generated interest in the neuroethics literature with some arguing that DBS results in self-estrangement and a loss of control vs. others who assert that DBS can enhance autonomy and control (e.g., Gisquet, 2008; Glannon, 2014; Gilbert et al., 2017)
Ethical questions: Autonomy	Merner et al. 2021	Our data provide support to the perspectives that DBS can supplement a patient’s sense of autonomy and control via a model of shared control (Glannon, 2014) or relational autonomy (Goering et al., 2017).
Ethical questions: Autonomy	Thomson et al. 2020	Self-estrangement, autonomy, and control. The notion of self-estrangement can be applied to patients’ relationship with their illness, although it has typically been used to describe patients’ postoperative experiences. In the cur- rent sample, illness-related self-estrangement appeared to be buffered in those displaying cognitive and behavioral factors associated with adaptive adjustment to chro…
Ethical questions: Autonomy	Thomson et al. 2020	In selecting patients preoperatively, our sample experienced less dramatic side-effects (speech, balance, cognitive issues) that resulted in reduced levels of auton- omy and control. These findings support previous studies which have shown how physical control affects sense of self-efficacy, autonomy, and control (Racine et al., 2013).
Ethical questions: Autonomy	Gilbert et al. 2017	It is a common mistake to think that postoperative feel- ings of self-estrangement are qualitatively deteriorative. Our study exposes that although DBS diminishes symp- toms and restores patients’ control over their lives, more patients experienced feelings of restorative estrangement rather than deteriorative estrangement. For instance: Patient 13: “[DBS] has allowed me to return almost to the p…
Ethical questions: Autonomy, Ethical questions: Beneficence	de Haan et al. 2015	Participants mention that they are very happy and proud that they are now in the position to help others, which was not feasible before. ‘I always used to have that, that I reacted spontaneously at things.. Yes, and when I got sick, that got less; the interest gets less. But I always used to have that, that I am compassionate, and caring for others. So I have always had that, but it had been tone…
Ethical questions: Autonomy, Ethical questions: Beneficence	Thomson et al. 2020	In the present study, restorative changes were largely per- ceived as a return to equilibrium disrupted by illness, rather than an excessive perception of capacity. In a dete- riorative sense, some patients may have perceived person- ality changes and uncharacteristic behavior as a loss of control, but equally, perceived improved physical capa- bilities as regained control
Ethical questions: Autonomy, Ethical questions: Consent	Hariz et al. 2014	One way to reduce patients’ anxiety related to the adjustment of the IPG would be, besides extensive education about the device, also to include patients in the process when designing the controller (26
Ethical questions: Autonomy, Ethical questions: Control and dependency	Klein et al. 2016	The prospect of volitional control over DBS settings elicited a range of responses. Some respondents were enthusiastic about subject control of stimulation, particu- larly if it more effectively overcame symptoms of depression or OCD. Most respondents, however, felt that they would not be entirely comfortable having sole or primary control over DBS settings, and preferred that control over device…
Ethical questions: Autonomy, Ethical questions: Control and dependency	Kögel et al. 2020	“My brain had not forgotten.” (Nicole). During the interviews, our study participants made various self-descriptions and -positionings. The refer- ence point for these was either other people (without disabilities) or their former self, their future self or themselves vis-à-vis the machine/technology or their bodies. All these aspects have an impact on the present self and the way you see yoursel…
Ethical questions: Autonomy, Ethical questions: Control and dependency	Thomson et al. 2020	Perceived control was relevant to patients both prior to and after DBS and was important for determining how much they felt like their “true self.” This is unsurprising, given the fundamental role of autonomy in the construc- tion of one’s identity (Ryan & Deci, 2000). PD had only a diminutive effect on patients’ feelings of control, whereas DBS had the potential to both increase control (e.g., t…
Ethical questions: Autonomy, Ethical questions: Patient goals	Kubu et al. 2018	The findings indicate that patients’ goals for DBS are more complex than reduction in tremor and incorporate subjective motivations related to interpersonal relationships, work, mastery, and living a meaningful life (cf., Maslow8). We and others argue that it is the consequences of poor motor func- tion such as limitations on daily activities, negative effects on personal relationships, interfere…
Ethical questions: Autonomy, Ethical questions: Privacy	Klein et al. 2016	Participants reported that an attractive feature of DBS in general, and particularly if next-generation DBS proves more effective than current practices, is the opportunity to experience a more authentic self. This was reported in two ways. The first was the belief that depression masks who an individual is, in their own estimation or the esti- mation of others. A more effective DBS offers the pr…
Ethical questions: Beneficence	Al Taleb et al. 2019	Reduction of pain
Ethical questions: Beneficence	Al Taleb et al. 2019	it has an immediate effect in terms of lowering pain. What is new for me is that there is some residual effect that lasts three to four days following training where the pain level is lower and different to what I would normally experience”.
Ethical questions: Beneficence	Cabrera et al. 2020	While it is well-recognized that axial motor symptoms might not respond and could even worsen after DBS [23–25], for our participants, the reduction of pre-operative motor symptoms of PD appears to outweigh the potential negative side effects on those areas.
Ethical questions: Beneficence	Cabrera et al. 2020	A perceived unfavorable risk–benefit ratio and being satisfied with medication control of PD symptoms mitigated against early DBS
Ethical questions: Beneficence	Chacon Gamez et al. 2021	“I don’t have the feeling that there is something in there. I do notice it, of course it is a foreign body in my body, but I live with it now and not badly”. (P7
Ethical questions: Beneficence	Grübler et al. 2014	o a certain extent, some hoped for personal support or improvements in their own situation
Ethical questions: Beneficence	Grübler et al. 2014	“After a few days I have a greater perception of my left hand, and I can use it in a more spontaneous way!” or “The illusion of the movement of my own hand made me feel stimu- lated to continue the training” or “I appreciate the tech- nology, I experienced it to be useful for motor recovery.”
Ethical questions: Beneficence	Klein et al. 2016	groups have begun to collect data on BCI users or poten- tial users, most attention has focused on gathering feed- back on technical obstacles to device adoption, such as set-up, maintenance, ease of use, comfort, and aesthetic features of devices,[43–46] rather than on ethical obsta- cles. Researchers believe that ethical obstacles are impor- tant [47] and some groups have explored these in wear…
Ethical questions: Beneficence	Kubu et al. 2018	Forty of the 42 participants (95%) who were asked if they would undergo DBS again, in light of their experiences with DBS at the 6-month postoperative point, indicated “yes.” Two responded “uncertain.” None responded “no.”
Ethical questions: Beneficence	Liddle et al. 2019	Despite the fact that the majority of participants reported improvement to symptoms and reduction in medication, the findings of this study describe the varied impacts of DBS on the community participa- tion, life satisfaction and quality of life of people with PD. The range of change trajectories experienced by participants indicate the potential clinical complexity in supporting people experien…
Ethical questions: Beneficence	Maier et al. 2013	Considering our results, it has to be questionable whether group-neg patients should be considered as candidates for STN-DBS, even though they fulfilled the formal criteria for DBS surgery, according to leading expert’s opinions.19 33 Group-neg had the best preoperative motor on-state compared with the
Ethical questions: Beneficence	Maier et al. 2013	other groups. Therefore, it might have been better to continue treatment exclusively with antiparkinsonian medication. However, despite their subjective negative outcome, group-neg experienced significant motor improvements by STN-DBS as measured with the UPDRS-III. Also, their LEDD decreased sig- nificantly from baseline to 3 mFU. Therefore, these patients cannot be considered as ‘motor non-resp…
Ethical questions: Beneficence	Bluhm et al. 2021	In addition, it is important to expand the neuroethical discussion about the effect of electroceuticals on the self beyond DBS to include other electroceuticals such as ECT and rTMS. Examining and comparing perceptions about different electroceuticals can reveal similarities and differences that could be useful for patients when decid- ing which treatment to use and for physicians when addressing…
Ethical questions: Beneficence	Thomson et al. 2020	The risk of stimulation-related personality change should be weighed against the procedure’s motor benefits and considered in the context of disease- and medication-related personality changes.
Ethical questions: Beneficence	Thomson et al. 2021	it was quite stressing, as it all got toward it. . .to go through all that—the torture of the surgery—but then as it improved, I’m sort of thinking, I’d recommend it. . .Even though stressful in the process and very long.
Ethical questions: Beneficence	Lewis et al. 2015	The data confirm our first hypothesis, showing that personality changes are subjectively perceived by patients and caregivers. The evidence that 22% of patients perceive an influence on their personality under STN-DBS can be seen as a finding of ethical rel- evance. The impact of this result is increased by the fact that nearly 50% of the caregivers perceive a per- sonality change in a patient.
Ethical questions: Beneficence, Ethical questions: Causing Harm	de Haan et al. 2015	‘It [the OCD] is so bad–especially if you were constantly occupied by it, like I was. You were only rarely freed from your anxiety and compulsions. Recently, I looked at a photo album of our holidays from years ago, and then I saw on every photo that I was bothered by my anxi- ety and compulsions. As I just said, you can tell that from the eyes (. . .) And then I was so shocked (. . .) Then I loo…
Ethical questions: Beneficence, Ethical questions: Causing Harm	Hariz et al. 2014	81% of the patients considered the impact of DBS on life as a whole as markedly or moderately positive, while 10% perceived a negative impact from DBS (Table 1).
Ethical questions: Beneficence, Ethical questions: Causing Harm	Maier et al. 2013	PD patients who undergo STN-DBS have specific hopes and wishes regarding a successful outcome of surgery that does not simply depend on motor improvement. Like others,40 41 we rec- ommend to discuss expectations with the patient before surgery and highlight probable realistic benefits. It seems that a more careful examination of preoperative depression and apathy, as well as a more limited approv…
Ethical questions: Beneficence, Ethical questions: Causing Harm, Ethical questions: Consent	Liddle et al. 2019	Post-surgery recovery was a time that people anticipated a need for greater care and clinical support. A clinical focus predominated. People with PD reported difficulties that felt unexpected, such as changes to mood and behaviour, immediately after surgery. During this stage Michelle (family member) described her brother as ‘seriously hyper, that really concerned me’. Most of these difficulties …
Ethical questions: Beneficence, Ethical questions: Causing Harm, Ethical questions: Control and dependency	de Haan et al. 2015	Still, all the participants preferred to have DBS. A few participants worried about their dependency on the hospital, for changing the DBS settings, and for replacing the batteries. One of them remarked that he could not emigrate to his son, who lives abroad, because of this dependency. The majority of participants however, did not experience such a dependency
Ethical questions: Beneficence, Ethical questions: Consent	Liddle et al. 2019	The third stage was described as an adjustment process after surgery. This adjustment period was effortful with unexpected difficulties post-surgery and the need to navigate role changes. An over- arching experience was one of the work and effort required by the experiences of change, and the management of these as a team involving clinicians, the person with PD and family members. A clearly desc…
Ethical questions: Beneficence, Ethical questions: Hopes and expectations	de Haan et al. 2015	For some participants, DBS did not bring what they had hoped for: they felt better, and less anxious, but still spend many hours on their compulsions. This was of course quite a disappointment.
Ethical questions: Beneficence, Ethical questions: Hopes and expectations	Kögel et al. 2020	BCI users with physical impairments regard the po- tential of BCIs very highly. While they may not be applicable to all at the moment, they see potential for the future and stress the importance of investing in the development of this technology. Being an agent is an essential aspect of BCI usage and includes some level of uncertainty regarding the agency in place. BCI use also poses opportunitie…
Ethical questions: Causing Harm	Al Taleb et al. 2019	Side effects of NFB: negative - hypersensitivity in the feet, occasional headaches; positive - better sleep, less spasm, improved foot sensation, pleasant warmth replacing a burning sensation. The same participant who reported visualising NFB when wearing headphones at work said
Ethical questions: Causing Harm	Chacon Gamez et al. 2021	One patient explained that being treated with DBS made her worry about things she didn’t worry about before and that this led to arguments with her partner that she did not have before:
Ethical questions: Causing Harm	Chacon Gamez et al. 2021	“My partner said, oh, you have to get an induction cooker. And then I immediately thought, magnetic fields. And then it was when I first googled that and it’s a topic in the media and that’s why I thought, I don’t want it. I don’t want that in ten years will be found out that it’s harmful for the brain or the battery. And those are moments that are different with my partner”. (P35)
Ethical questions: Causing Harm	Chacon Gamez et al. 2021	Some patients who initially showed interest in the study finally decided not to partici- pate because they were going through a difficult time with DBS side effects. Therefore, we missed some negative experiences with DBS due to the fact that people who have bad experiences are often more reluctant to share their experiences than those who have had positive experiences with the treatment.
Ethical questions: Causing Harm	de Haan et al. 2017	P1: I also noticed with the DBS that it changes your libido, for example. But with me.. That has actually always been disturbed, always been minimally present, and if that changes, that is so unknown that you are not at all.. (. . .) It feels very extreme; that you think: everybody can notice what is happening with me.. (. . .) But then I think: jeez, how is that for other people, how do they cop…
Ethical questions: Causing Harm	de Haan et al. 2017	P17: Yes, the libido, that that was.. Pfff. . . Well I did not like that at all. (. . .) No, that clearly didn’t fit with who I am. (. . .) Yes, that was so strange (. . .) I felt like having inter- course all the time (. . .) And of course I do want to have intercourse, but that doesn’t have to be every day, not at all. Once every two weeks is fine for me too. But I had this idea that I wanted t…
Ethical questions: Causing Harm	Gilbert & Viaña 2018	DBS is an invasive procedure that necessitates risky interven- tions for removal from the body. Most importantly, turning stimulation down may not actually allevi- ate side effects;
Ethical questions: Causing Harm	Gilbert & Viaña 2018	DBS adverse events may increase the magnitude of harm to patients, especially if the intervention appears to be correlated with postoperative effects involving the core components of a patien
Ethical questions: Causing Harm	Gilbert & Viaña 2018	However, practitioners’ responses to patient requests to operate stimulation at a certain level should always take into account the risk of harm.
Ethical questions: Causing Harm	Gilbert et al. 2019	it may be permissible to decline implanting BCIs in patients who experience preoperative self-image issues in relation to their pathology.
Ethical questions: Causing Harm	Hariz et al. 2014	It could, for example, be difficult and cause worries to carry a backpack or use the safety belt in a car, as the strap goes on top of the IPG. These patients wished for a smaller and more comfortable IPG.
Ethical questions: Causing Harm	Hariz et al. 2014	the IPG caused tension in the skin but rarely pain. The need to be extra careful when lying to displace the battery was an issue. Patients also were afraid to hit the battery or their head, for example when playing with grandchildren, doing exercise, or being involved in heavier outside work.
Ethical questions: Causing Harm	Hariz et al. 2014	walk through the safety control at the airport and had arranged that they no longer needed to do this. Concerns about what would happen to the battery after death also were mentioned by some.
Ethical questions: Causing Harm	Hariz et al. 2016	For three patients the side effects of DBS over- shadowed the gain in symptomatic relief. DBS did indeed meet their expectations with respect to effect on previous symptoms, but they had not foreseen the adverse events that impacted negatively on valuable daily activities or on pursued hobbies and interests, with limitation in social life as a consequence
Ethical questions: Causing Harm	Hariz et al. 2016	‘I have started stuttering after DBS, but that was probably afoot even before surgery’ or Mr. 32 who said: ‘my balance is bad but that has nothing to do with DBS, it’s due to Parkinson’s disease’.
Ethical questions: Causing Harm	Maier et al. 2013	We found cut-off scores of 36/37 on the AES, and of 16/17 on the BDI-2, to be the most sensitive and specific cut-offs, to predict possible sub- jective negative outcomes in our patient group. This finding sug- gests that patients should be screened carefully before surgery, and even milder or subclinical psychiatric difficulties should raise our attention with respect to subjective patient outco…
Ethical questions: Causing Harm	Thomson et al. 2020	The develop- ment of postoperative issues with mobility, balance, and mood also affected confidence. It would be good to know [be close to] some of my great grandkids . . . now I daren’t. You know, I don’t feel confident enough like I did before. (P) Lived experiences of personality change. In the nine patients followed up after DBS, personality changes experienced varied from positive mood chang…
Ethical questions: Causing Harm	Thomson et al. 2021	or increased depression (n = 1). Participants described a variety of responses they thought were due to stimulation settings. Positive changes included: a lift in mood (subtle to substantial), expressions of joy (tears/laughter), improved sleep, increased energy, more interest in people and surroundings, more talkative and engaged, and increased motivation to do things (shopping, create things, s…
Ethical questions: Causing Harm	Thomson et al. 2021	Patients in the current study experienced various stimulation-related effects that remitted following adjustment (e.g., anxiety, irritability, disturbed sleep, mania, self-harm urges). While transient, some of these were unsettling and distressing for participants, contributing to their “rollercoaster” experience. Uncharacteristic and problematic stimulation-dependent behaviors (e.g., impulsive a…
Ethical questions: Causing Harm	Gilbert et al. 2017	At this point in time, it is relatively difficult to isolate the cause of these postoperative changes, though they have been associated with DBS. To the best of our knowl- edge, no neurobiological studies claim that postoperative personality changes can be predicted solely on the basis of DBS itself or an exclusive neurobiological cause. Even in a tragic case where a patient implanted with DBS di…
Ethical questions: Causing Harm	Goering et al. 2021	Stigma. Participants noted the ways in which living with PD led to stigma, given the tell-tale signs (e.g., tremor, facial masking, and dyskinesias) of neurological issues, and other people’s fear or lack of understanding: “I think this is the nature of the disease that you are more self-conscious about your tremor and things like that. You think, ‘Everybody must be looking at me.’” (#8, pre). “Y…
Ethical questions: Causing Harm	Goering et al. 2021	Worry about how one is perceived, and the negative consequences of that perception, are significant issues for people with PD. Although most people adapt easily to a slight tremor, more significant pathophysiological effects fuel stigma from others, and self-protective restrictions. Given evidence that stigma is a key determinant of quality of life for people with PD,17 people who seek DBS for PD…
Ethical questions: Causing Harm	Goering et al. 2021	Stigma. Surgical intervention can leave signs (e.g., scars) that themselves may result in stigmatized perceptions.21 In addition to scalp or chest scars, some DBS device users articulated issues with the bulkiness of the implanted battery pack and pulse generator, or evidence of subdermal wires connecting the pulse generator to the leads. Device users may fear being perceived as cyborgs.22
Ethical questions: Causing Harm, Ethical questions: Consent	Liddle et al. 2019	Overall, participants with PD and their family members were satisfied with education provided at the time, though many later described experiences related to DBS that felt unexpected. These included temporary side effects, like changes to mood or sleeping, and new symptoms, including changes to communication or movement. In reflecting on these, participants with PD and their family members indica…
Ethical questions: Consent	Bosanac et al. 2018	He wondered if the treating team could have prepared him better for this phase of life.
Ethical questions: Consent	Cabrera et al. 2020	Patients accessed a variety of source material for information and knowledge acquisition including the Internet (60%, n = 12) (the Michael J Fox Foundation webpage, and associated patient testimonials were specifically mentioned as part of this), their doctors (50%, n = 10), and prior communication with another DBS patient(s) (45%, n = 9). Less common sources of information and knowledge included…
Ethical questions: Consent	Cabrera et al. 2020	Most of our patients were aware that they still had the disease and they reported that DBS had helped them only with controlling motor symptoms. This attitude towards DBS was perhaps related to having been well informed by their DBS team on this particular issue. Yet, participants mentioned the idea of more freedom with DBS, as they were able to drive again and do activities such as exercising th…
Ethical questions: Consent	Cabrera et al. 2020	We found that the Internet and neurologists played a key role in referring patients and served as main sources of information for patients.
Ethical questions: Consent	Cabrera et al. 2020	Additional information entry points, such as offering to pair potential DBS candidates with existing DBS recipients, occurred in only a few cases. Many patients who were not afforded this opportunity mentioned that this would have been beneficial. It is important that clinicians not only discuss expectations and realistic benefits with the patient before surgery, but it could also help to have a …
Ethical questions: Consent	Chacon Gamez et al. 2021	One of the FCs explained that they were not prepared for the occurrence of depressive episodes with DBS because they were not informed about it:
Ethical questions: Consent	Gilbert & Viaña 2018	This case study reinforces the ethi- cal need to disclose the potential risk of harm to prospective patients as well as the importance of establishing a multidisciplinary postoperative supportive group.
Ethical questions: Consent	Gilbert & Viaña 2018	No. . . . I don’t have any regrets about who I am now. But I have regrets, and I’m not angry anymore—just concerned that I wasn’t given the opportunity to know what could possibly happen.
Ethical questions: Consent	Grübler et al. 2014	Nevertheless, when they started participation in the BCI trials, almost all participants felt well informed.
Ethical questions: Consent	Grübler et al. 2014	“I was well informed. But it was difficult to put things into prac- tice and to really understand the explanations, which weren’t easy to implement either.”
Ethical questions: Consent	Grübler et al. 2014	Only one participant did not feel well informed: “Not really. I expected something more global and more oriented towards real life—and I practiced only moving left, right, and ahead.”
Ethical questions: Consent	Klein et al. 2016	Participants felt that consent was very important to research trials involving DBS, but pointed to a variety of issues with giving consent in this context. All individuals provided consent for their own participation in a DBS trial, but many of them reported difficulty understanding and fully appreciating the relevant risks reported on the consent form. Partly this was an issue of the complexity …
Ethical questions: Consent	Klein et al. 2016	Meaningful informed consent is a central tenet of neurostimulation research, but obstacles exist to full realization of this ideal. Chief among these is the
Ethical questions: Consent	Kubu et al. 2018	These findings raise interesting ethical questions with respect to the informed consent process and the extent to which, or if,
Ethical questions: Consent	Kubu et al. 2018	the DBS team should assume responsibility for addressing patients’ changing goals or ongoing disease burden over the course of DBS. This question is particularly relevant given the shift in health care from solely addressing disease symptoms to maximizing an individual’s health and well-being.10 DBS entails a long-term commitment to caring for patients due to the need for regular programming and …
Ethical questions: Consent	Liddle et al. 2019	A process of evaluating the information and developing trust in the decision and the team was described. Shared experience from peers was a key aspect in decision-making for some people with PD and family members. Talking with someone who had already undergone DBS provided valu- able insights into the lived experience of DBS as described by Trina (clinician) ‘I find peer support most useful. I ca…
Ethical questions: Consent	Liddle et al. 2019	With making the decision, the experiences of people living with PD and their family members illustrated points of difference from this initial stage. While most participants in all categories described a process of actively working towards a consensus between the person with PD and their extended family as to the correct decision regarding DBS, some family members indicated Downloaded from https:…
Ethical questions: Consent	Liddle et al. 2019	A focus on pre-surgical and surgical procedures surrounded this stage. People were generally focused on the operation itself. George described his initial personal goals as ‘To survive the operation, it is a pretty confronting operation, of course’. All participants with PD and family members clearly expressed a preference for not receiving education at this stage of the DBS process. Receiving ed…
Ethical questions: Consent	Liddle et al. 2019	The need for education to support the process of DBS was articulated in the current study, including the different needs at different stages and the potential need for different approaches for family members. It is well established that education plays a key role in both developing and managing expectations in DBS (Bell et al., 2010). Participants regarded the pre-surgical education as meeting th…
Ethical questions: Consent	Liddle et al. 2019	Participants indicated that although they were told about a potential clinical experience or complication, sometimes living the experience was very different from what they had expected. There may be benefit in exploring the timely sharing of more experiential information (rather than clinical terms and symptom lists). Including the words of people with PD and their family members in educational …
Ethical questions: Consent	Bluhm et al. 2021	Our study also demonstrates the theoretical importance of broadening the discussion of the effects of neuromod- ulation therapy on the self to (a) incorporate the views of a wider range of individuals, including those who have little or no knowledge of these therapies, and (b) address people’s understanding of electroceuticals other than DBS.
Ethical questions: Consent	Sankary et al. 2021	decisions regarding continued use or explant of the investigational device tended to be described as straightforward.
Ethical questions: Consent	Thomson et al. 2021	Participants generally felt well-informed regarding risks and procedures, but were surprised by how long the whole process was (e.g., getting Tribunal approval, scheduling surgery, conducting clinical trial tests, and regularly adjusting parameters). The number of research center visits required had also been a surprise to some,
Ethical questions: Consent	Wexler et al. 2021	With regard to study purpose, approximately one-third (36.4%) recalled that it was related to neuroscience and/or brain function. Recall of study protocol was coded generously, with any mention of elements of the task (e.g., “lights and two buzzers” or “the game with the cards”) coded as “correct.” Notably, only one partici- pant volunteered a clear and accurate description of both the cognitive …
Ethical questions: Consent, Ethical questions: Control and dependency	Grübler et al. 2014	Taking for granted that average people with- out a background in engineering or neuroscience are not able to understand the details of data processing in a BCI, it seems as if they feel comfortable with ‘black box’ explanations.
Ethical questions: Consent, Ethical questions: Patient goals	Kubu et al. 2018	These findings emphasize the need for ongoing dialogs about goals and motivations for DBS treatment beyond the initial informed consent discussion. Our findings support expanding the informed consent discussion from the traditional risks and benefits associated with the surgical procedure to an explicit discussion with the patient and family about symptom and higher level behavioral goals.7 The p…
Ethical questions: Consent, Ethical questions: Patient goals	Liddle et al. 2019	participants desired individual approaches with relevant and personalised support during the adjustment period. Individualised treatment based on shared decision-making, person-centred practice and multi-disciplinary practice has been suggested as the ideal service model for people with PD (Young, Jones, & Baker, 2010). The stages indicating key times and a focus on personally acceptable informat…
Ethical questions: Consent, Ethical questions: Patient-clinician relationship	Liddle et al. 2019	In this first stage, participants with PD and their family members described starting to consider DBS when they felt that existing management was becoming less effective, causing an increase in symptoms, medication side effects and greater difficulty engaging in daily tasks. The main events of this stage were around information seeking and making the decision to undergo DBS. This underpinned a la…
Ethical questions: Consent, Ethical questions: Patient-clinician relationship	Liddle et al. 2019	Changes to symptoms, settings, medications, activities and interactions were reported in this stage. Participants noted that an active stage of titrating medication levels and stimulator settings to achieve good symptom control could be resource intensive. People with PD and their families also described a variety of unexpected post-surgical difficulties and changes that were often attributed to …
Ethical questions: Control and dependency	Chacon Gamez et al. 2021	A few patients mentioned the ability to modulate the amplitude of the stimulation with a remote control to better control certain symptoms as an advantage; however, most of the partients did not use it.
Ethical questions: Control and dependency	Gilbert et al. 2019	[the BCI] made me feel I had no control. So I didn’t have control over what I was going to do’’. Patient 4 declared ‘‘I just ignored [the BCI signals] anyway. [...] I just kept on doing my own thin
Ethical questions: Control and dependency	Gilbert et al. 2019	because it was always beeping and always red, it made me feel like I had no control. So I didn’t have control over what I was going to do
Ethical questions: Control and dependency	Grübler et al. 2014	One participant mentioned the possibility of becoming dependent on the technology and to expect it to constantly develop and improve.
Ethical questions: Control and dependency	Hariz et al. 2014	The patients relied heavily on the DBS nurses and expressed an almost total confidence in them regarding every aspect of the DBS device. In addition to the initial programming, a majority of patients left all subsequent adjustments or handling of the device in the care of their nurse, neurologist, or neurosurgeon. Patients also appreci- ated the prescheduled return visits once or twice a year to …
Ethical questions: Control and dependency	Hariz et al. 2014	For some patients, this turned out to be an extended period, and they had not always understood beforehand that these frequent visits were to be expected. For patients living far away from the hospital, these visits, includ- ing time for travel, could last more than a day, sometimes with the need for overnight accommodation. These journeys back and forth were experienced in different ways: wherea…
Ethical questions: Control and dependency	Hariz et al. 2014	patients felt secure and in control in being able to check the battery level using the handheld controller. However, the setting of the DBS parameters was not considered as within their domain, and it was not something for them to deal with, even if they knew how to adjust it. The tuning of the DBS device was described as vulnerable and sensitive, and in order “to be in charge of it,” the patient…
Ethical questions: Control and dependency	Hariz et al. 2014	Actually, sometimes, I should decrease it because then I would be able to talk better, but I don’t want to . . . no, I don’t dare to.
Ethical questions: Control and dependency	Klein et al. 2016	Moving to closed-loop or patient-controlled DBS will raise new ethical issues not confronted when psychiatric DBS was first proposed. A system that employs BCI-like technology to decode a patient’s emotional state comes much closer to ‘mind reading’ than existing motor BCIs. The internal data from such a system could be damaging if compromised. Beyond privacy concerns, brain-data recording facili…
Ethical questions: Control and dependency	Kryger et al. 2017	3.5. Participant impression From the perspective of the study participant, this set of experiments was a very positive experience. After two years of BCI experiments di- rected towards control of an advanced prosthetic, the participant re- ported that “this might be the coolest day since the first day”, and that she was “flying in more ways than one”. She was so immersed in the ex- perience that …
Ethical questions: Control and dependency	Kryger et al. 2017	In addition to leisure, this may also have practical applications in the future, such as allowing people with tetraplegia to control other vehicles such as wheelchairs and cars. As this study has shown, the brain has the potential to use BCIs that are originally designed to control an anthropo- morphic system (i.e. a robotic limb) to control physical systems that have different physical requireme…
Ethical questions: Control and dependency	Kryger et al. 2017	Despite making many different movements in the environment (rolls, dives, etc.) that could have resulted in feeling out of control, the participant remained very engaged. Even during
Ethical questions: Control and dependency	Liddle et al. 2019	The importance of active self-management approaches for people living with PD is accepted and education and systems to support this have shown promise in improving outcomes (e.g., Bloem & Munneke, 2014). The stages and clinical considerations elicited in this study indicate that in un- dergoing DBS, participants seemed to undergo a process of handing management responsibilities over to a clinical…
Ethical questions: Control and dependency	Merner et al. 2021	Several participants discussed reasons for desiring primary control over their stimulators. At the baseline interview, which took place before surgery, 48.7% of the participants discussed themes indicating their desire to have primary control of the stimulator. Themes in this category included participants desiring control over their bodies, wanting the ability to adjust parameters to control flu…
Ethical questions: Control and dependency	Merner et al. 2021	These findings are very similar to those documented in the work by Klein et al. (2016) and support a relational autonomy framework as articulated by Goering et al. (2017). For example, many patients indicated that their input regarding stimulation effects was critical in helping the team optimize stimulation. Some patients also indicated that they felt that turning the stimulator on and off was s…
Ethical questions: Control and dependency	Mosley et al. 2021	Participants who saw neuropsychiatric symptoms as authentic were less likely to perceive a loss of control. But I felt I was getting better each day, and I was very aware of what was happening. Physically there wasn't anything I could do about it, but with my verbal language and that I was starting to sort of think, this is no good, I've just got to stop it [being outspoken], and I was slowly get…
Ethical questions: Control and dependency	Shahmoon et al. 2019	I devised this method of up and down because I can pinpoint exactly when the Levodopa is working and when it is not Adam has struggled with impulse control disorders due to medication. Having control over the amount of stimu- lation he gets means he now has much more stability during the day, and this has had a positive impact on his family.
Ethical questions: Control and dependency	Shahmoon et al. 2019	I need to watch how I’m feeling inside, I need to watch when I’m going to take the next pill. Am I feeling ok? Am I coming OFF? You know, shall I take a pill? That’s a constant thought process that goes on in my head the whole time and one of the things I can do now is I can use the remote control Whereas earlier, Barry only needed to concern himself with when to take his next pill, but now he mu…
Ethical questions: Control and dependency	Thomson et al. 2020	Perceptions of control were also relevant to patients,
Ethical questions: Control and dependency	Goering et al. 2021	Lack of control. Participants were frustrated with the difficulties they experienced in controlling their bodies. They felt vulnerable to blunders (even if no one else was around to stigmatize them) and were unable to participate in some of the activities they desired. These quotes demonstrate their lack of control over how their bodies move and function, and their desire for greater control.
Ethical questions: Control and dependency	Goering et al. 2021	The progressive nature of PD means that people living with the disease face increasing degrees of loss of control; that loss of control makes them vulnerable to falls, difficulty in modulating their speech, problems with swallowing, and so forth, and eager to regain more control.
Ethical questions: Control and dependency	Goering et al. 2021	Dependency. People taking medications for PD symptoms often have strict schedules for dosing. Missing a dose can result in significant physical and/or cognitive difficulties. Reliance on medicine, and on other people to help with a variety of tasks related to activities of daily living, can result in a felt sense of dependency.
Ethical questions: Control and dependency	Goering et al. 2021	Along similar lines, DBS manufacturers, such as Abbott, promote the therapy as one that can result in increased independence19; Gardner (2019) provides a good discussion of other online depictions of life with DBS.20
Ethical questions: Control and dependency	Goering et al. 2021	Lack of Control. Although DBS is often highly effective at allowing PD patients to carry out simple daily activities, users of these implanted devices may face different kinds of uncertainty related to a lack of control. Some participants expressed a degree of hesitation or doubt about relative responsibility and control:
Ethical questions: Control and dependency	Goering et al. 2021	idity), DBS users may also gain independence in respect to carrying out activities of daily living (e.g., eating, dressing, and shaving). Yet DBS recipients also expressed concerns about their new dependency on electricity, on physicians or others for adjustments, and upkeep of the device.
Ethical questions: Hopes and expectations	Cabrera et al. 2020	our participants did not experience trouble adapting to a changed body nor with difficulties in stimulation adjustment. Only a few indicated that their expectations of DBS had not been met
Ethical questions: Hopes and expectations	Grübler et al. 2014	articipants who did not successfully finish the BCI training expressed some
Ethical questions: Hopes and expectations	Grübler et al. 2014	disappointment about the fact that they could not go on with prototype testing. However, most of them stressed that they did not feel (too much) emotionally involved in this failure.
Ethical questions: Hopes and expectations	Liddle et al. 2019	Expectations about DBS seemed to influence the subsequent experiences of the participants in this study, which supported earlier research by Bell and colleagues who suggested unrealistic expectations are a core barrier to satisfaction with DBS (Bell et al., 2010). In this study, post- surgery experiences and satisfaction seemed to be shaped by initial hopes about DBS. Expectations and hopes were …
Ethical questions: Hopes and expectations	Maier et al. 2013	As a baseline expectation, group-neg patients significantly more often named ‘improvement of mental state’, which can usually not be directly improved by DBS, and which might therefore be considered as unrealistic. Too high and unrealistic expectations can lead to disappointment with DBS outcome, even though patients might have marked motor improve- ment.39 40 Moreover, a patient with more compla…
Ethical questions: Hopes and expectations	Maier et al. 2013	patient’s affective state and make sure that expectations can be fulfilled.46
Ethical questions: Hopes and expectations	Shahmoon et al. 2019	For some, the eradication of their most troubling symptoms was enough to have them feel “normal;” for others, the awareness that certain abilities still remained diminished and that new issues had arisen after surgery was disap- pointing.
Ethical questions: Hopes and expectations	Thomson et al. 2021	Reflections on expectations: “work in progress” Patient 2: I can see it getting to the top. It’s taken a little bit of time to get used to being happy and all the emotions that go with that. . .I was right down at the bottom and now I’m getting closer to the top—and liking it.
Ethical questions: Patient goals	Grübler et al. 2014	The wish to support science, the idea of helping dis- abled people, and the hope of profiting from the tech- nology in the future also played a role for them.
Ethical questions: Patient goals	Kubu et al. 2018	Systematic investigation of patients’ goals and expectations is particularly important in the context of a neurosurgical in- tervention such as deep brain stimulation (DBS), in which the primary motivation is to improve the patient’s quality of life.1 We previously demonstrated that the majority of patients’ preoperative severity ratings for their individually defined goals for DBS were not signi…
Ethical questions: Patient goals	Kubu et al. 2018	Consistent with our hypothesis, improvement in self-perceived symptom severity was related to shifts in symptom goal rank order after DBS. Once the patient’s primary goal for DBS was addressed, other symptom goals reflecting ongoing disease burden rose to the top. The initially lower-ranked symptom goals may be harder to address with DBS, or it may be that the treatment team is unaware that the g…
Ethical questions: Patient goals	Kubu et al. 2018	Our hypothesis was not supported when we examined the behavioral goal data: patients’ self-perceived improvements in their ability to engage in valued activities were unrelated to changes in their rank order of behavioral goals. This suggests that the behavioral goals may reflect more enduring, core personal values and goals that persist regardless of improve- ments in the patients’ ability to pa…
Ethical questions: Patient goals	Liddle et al. 2019	During this stage, people with PD and their family members established their expectations and beliefs about DBS. Individual goal setting was identified by participants as an important clinical approach to support the education given and clarify realistic expectations. On reflection, partic- ipants described having a better understanding of potential physical improvements, with less understanding …
Ethical questions: Patient goals	Liddle et al. 2019	During this stage, pre-surgery goals for improvement were spontaneously adjusted in response to improvements already experienced post-surgery, reflecting more ambitious aims and expect- ations. This series of goal shifts away from the original goals could make people feel as if sufficient progress had not been made. Stability, rather than continuing improvement, emerged from the stage of initial …
Ethical questions: Patient goals	Maier et al. 2013	Expectations from DBS and subjective outcome reports All patients expected an improvement of motor symptoms (see figure 1) while all other expectations varied between the subject- ive outcome groups. Group-neg patients significantly more often expected ‘improvement of mental state’ compared with the other two groups (p=0.028). Moreover, although not sig- nificant, group-neg more often expected ‘m…
Ethical questions: Patient goals	Maier et al. 2013	This is the first study reporting data on PD patients’ expecta- tions of STN-DBS, and on how patients subjectively perceive their outcome at 3 months after surgery. Clearly, all patients expected motor improvement from DBS, and the majority expected improvement in QoL. At 3 mFU, 14 patients reported a subjective positive outcome, 8 patients a mixed outcome, and 8 patients a subjective negative ou…
Ethical questions: Patient goals	Wexler et al. 2021	All (N=22) cited altruism (i.e., helping others, specifically future Parkinson’s patients) or advancing medical sci- ence as “very important” or “important” in their deci- sion to participate in the study
Ethical questions: Patient-clinician relationship	Cabrera et al. 2020	When offered by their neurologists most of our respondents agreed to DBS, with a minority hesitating and opting to wait
Ethical questions: Patient-clinician relationship	Gilbert & Viaña 2018	Subsequently, her thera- peutic relationship with her neurologist and surgi- cal team broke down. Successively, she divorced the father of her children, moved to another state, and ultimately attempted suicide in February 2014.
Ethical questions: Patient-clinician relationship	Merner et al. 2021	Participants also identified several themes that demonstrated a desire to have a partnership with the surgical team FIGURE 2 | Participant themes related to desired control of stimulation. Note: participants reported more than one theme at each time point, therefore percentages of participants at each time point will add to over 100%. Frontiers in Human Neuroscience | www.frontiersin.org 4 Februa…
Ethical questions: Patient-clinician relationship	Wexler et al. 2021	most (n=18) also agreed that trust in the clinical team played a signif- icant role in their decision to participate.
Ethical questions: Patient-clinician relationship	Wexler et al. 2021	n response to the open-ended question regarding motivation, two of the three individuals who had previously been implanted with unilateral DBS reported participating out of gratitude to the neurosurgeon. One stated: “Since Dr. X improved my life for four years, anything for Dr. X because I understand the whole entire study is—he’s in charge of it.” Another said: “I’m going to do it because I want…
Ethical questions: Privacy	Grübler et al. 2014	“Per- haps it is necessary to secure the system like wireless LAN in order to prevent hacking. We have to await further development to see whether this is really pos- sible.”
Ethical questions: Privacy	Klein et al. 2016	therapeutic misconception: the belief that a study participant will personally benefit from study participa- tion.[54] Despite physician and clinician awareness of and attention to this issue in neurostimulation research, [32] subjects in this study expressed a clear heightened concern for therapeutic misconception. Besides the thera- peutic misconception, subjects identified risks of partici- pa…
Ethical questions: Regulation	Grübler et al. 2014	the majority of BCI stakeholders would like to see official regulations within the next 5 years. I
Ethical questions: Regulation	Grübler et al. 2014	technology should “be as open as it can be. So that there is no regulation, except if there is some problem with the health of somebody, so long as it is safe.
Ethical questions: Regulation	Klein et al. 2016	participants felt that the risk of inappropriate use war- ranted prohibition (F1).

## Sheet: Usability
Codes	Document	Quotation
Usability and technology: attitude towards technology	Blain-Moraes et al. 2012	Participant attitude towards technology was significantly linked to their overall disposition towards BCIs. Some participants expressed confidence (I1 and C1; I3 and C3; I7 and C7; I5). Those who were comfortable with technology, expressed confidence in their ability to learn to autonomously use and operate a BCI. ‘I don’t really have a problem, I’ve used computers a lot, so I just asked my husba…
Usability and technology: attitude towards technology	Blain-Moraes et al. 2012	Others expressed grave concern (I4; C4a and C4b; I8 and C8) regarding the sophistication of the technology involved in this form of communication. Those who were uncomfortable with technology found BCIs overwhelming and were concerned about their ability to use the technology independently. ‘. . . I’m daunted by the process, and very, very concerned about my own ability to trash the whole thing. …
Usability and technology: concentration	Kögel et al. 2020	As concentration is pivotal to BCI use, distractions can be detrimental to successfully executed BCI actions. Sources of distraction can be external, like noise from a construction site, or they can be internal. “I still remember my first training. I started to get to know somebody and then she said before the training ‘It’s not working out with the two of us.’ Well, then my thoughts were complet…
Usability and technology: concentration, Usability and technology: fatigue	Grübler et al. 2014	during the test, what is needed is a substantial concentration effort. It’s not clear how to manage this.” One participant talks of “moments of mental fatigue.” Summing his experi- ences up, another one said: “I expected it to be a little bit easier, because it is aimed at people with disabilities.”
Usability and technology: concentration, Usability and technology: fatigue	Kögel et al. 2020	Users report that they had to learn to fade out personal issues during BCI training and to really focus on the tasks at hand. Other users ascribe failures to the technology. “I always say brains are dumb, but really it’s sometimes computers are dumb at figuring out what your brains are thinking, so some days it’s, especially if I haven’t slept well the night before and I’m already tired, sometime…
Usability and technology: concentration, Usability and technology: hardware handling	Blain-Moraes et al. 2012	Participants were eager for BCI developments that would make the technology less sensitive to internal distractions (e.g. involuntary muscle twitches or trembling) and external distractions (e.g. noises). Five of the eight social units remarked that it was psychologically challenging to maintain focus on the spelling task during inevitable, yet unexpected, events. ‘And you’re sitting there trying…
Usability and technology: effectiveness	Zulauf et al. 2021	In the present study, users positively evaluated the perceived effectiveness in strengthening muscles and improving hand function.
Usability and technology: expectations	Grübler et al. 2014	“I expected a lot more but it was because I didn’t know much about neural functioning!”
Usability and technology: expectations	Grübler et al. 2014	I didn’t expect to open and close my hand with my brain, just by using my imagination.”
Usability and technology: expectations	Grübler et al. 2014	One participant felt surprised about the experience that by thinking about a particular part of the body, he could make a computer arrow move
Usability and technology: expectations	Grübler et al. 2014	What astonished me was the level of sensation I had when I imagined a movement, for example standing up or standing on tiptoes, because the movement is a movement which I did not know at all but which seemed to work well in my case.”
Usability and technology: expectations	Liddle et al. 2019	During this stage, people with PD and their family members established their expectations and beliefs about DBS. Individual goal setting was identified by participants as an important clinical approach to support the education given and clarify realistic expectations. On reflection, partic- ipants described having a better understanding of potential physical improvements, with less understanding …
Usability and technology: expectations	Ryan et al. 2019	Prior to the intervention, participants’ expectations were quite broad, including pain relief, a reduction in pain medication, an end to hospital appointments, better sleep and a return to normal. 014 – “if it can reduce it [leg pain] to the level that I either don’t notice it or I can cope with it, I’d be happy” (T1)
Usability and technology: expectations	Thomson et al. 2021	Participants generally felt well-informed regarding risks and procedures, but were surprised by how long the whole process was (e.g., getting Tribunal approval, scheduling surgery, conducting clinical trial tests, and regularly adjusting parameters). The number of research center visits required had also been a surprise to some,
Usability and technology: expectations, Usability and technology: future applications, Usability and technology: integration into daily life	Kögel et al. 2020	Neil hopes to get the opportunity to visit Japan in virtue of his BCI achievements. “I really want to go to Japan, like, like that’s always been one of my dreams, like, my whole life was to go to Japan. I was like, there’s got to be like a university or something they want to have, like a demonstration or something [...] so I can go to Japan because that’s not, I mean, that’s not very feasible wi…
Usability and technology: expectations, Usability and technology: tuning	Thomson et al. 2021	Some who had only experienced glimpses of a positive effect remained hopeful that effective device settings could be identified.
Usability and technology: fatigue	Blain-Moraes et al. 2012	Physiological considerations involved issues of fatigue and endurance. All of the participants with ALS had experienced the BCI as part of a separate research study. While the benefits of the technology in a short-term
Usability and technology: fatigue	Blain-Moraes et al. 2012	laboratory setting were clear, four of the eight social units expressed concerns regarding their ability to use the BCI for an extended period of time. ‘I found that after two hours, it was really tiring, and I was done in’. (I4) Four individuals with ALS expressed concerns over physiological aspects of fatigue, such as eye strain, eye fatigue and dry eyes following an approximate half-hour use o…
Usability and technology: fatigue	Blain-Moraes et al. 2012	Four of the eight social groups also expressed concern over the psychological issue of cognitive fatigue involved in using a BCI. These participants doubted their psychological capacity to manage fatigue caused by using the P300 speller, and believed that their endurance would limit the usability of this technology. ‘. . .I don’t know, I just wonder what my stamina would be. . . I personally wond…
Usability and technology: Feedback	Al Taleb et al. 2019	Suggested improvements: step-by-step instruction on screen, better measure of daily performance, in- creased font size of warning messages
Usability and technology: future applications	Grübler et al. 2014	“Immature prototypes might be used, leading to unnecessary stress for the patients and trivial feedback
Usability and technology: future applications	Martin et al. 2018	The findings indicated that both usability and acceptability of the program was high among users. No evidence was found of research undertaken to date incorperating a cognitive rehabilitation application onto a BCI for a population with TBI. The potential for cognitive rehabilitation applications through BCI post-TBI includes facilitating early intervention—particularly when a per- son is not abl…
Usability and technology: future applications, Usability and technology: hardware handling	Kryger et al. 2017	In addition to leisure, this may also have practical applications in the future, such as allowing people with tetraplegia to control other vehicles such as wheelchairs and cars. As this study has shown, the brain has the potential to use BCIs that are originally designed to control an anthropo- morphic system (i.e. a robotic limb) to control physical systems that have different physical requireme…
Usability and technology: hardware handling	Al Taleb et al. 2019	Usage patterns and related problems: no problems, awkward to put on, slipping from the head, uncertain about the quality of EEG, hard to get low impedance, robustness, headset breaking, caregiver availability vs NFB training time
Usability and technology: hardware handling	Al Taleb et al. 2019	Suggested improvements: dedicated headset for pain treatment (to be placed over the central cortex), increased robustness, unambiguous location on the head.
Usability and technology: hardware handling	Al Taleb et al. 2019	The answers indicate that the main technical problem was to determine the correct location of electrodes (2/9) and to prevent the device from slipping from the head (2/9
Usability and technology: hardware handling	Blain-Moraes et al. 2012	The corporeal relation, or the relationship between the BCI and the physical body of the participants, was discussed at length in the focus group. Six of the eight social units expressed strong opinions about the type of electrodes used to acquire signals from the brain. Five of the eight social units were clearly unsatisfied with the gel- based electrode cap used for EEG recording, calling it ‘c…
Usability and technology: hardware handling	Hariz et al. 2014	It could, for example, be difficult and cause worries to carry a backpack or use the safety belt in a car, as the strap goes on top of the IPG. These patients wished for a smaller and more comfortable IPG.
Usability and technology: hardware handling	Zulauf et al. 2021	the headset still proved to be a difficulty. However, with practice all caregivers managed to achieve correct placement and users were able to control the neu- rofeedback. This is a significant finding since people with SCI living at home, have limited time with a professional caregiver or relative, and during the time they have ADL take priority. Hence, the quicker and easier the setup involving…
Usability and technology: hardware handling, Usability and technology: integration into daily life	Grübler et al. 2014	a considerable proportion of the participants assessed the technology to be cumbersome in one way or another and therefore rather impractical in everyday life. Participants mentioned problems with the cap,
Usability and technology: hardware handling, Usability and technology: integration into daily life	Grübler et al. 2014	One partic- ipant critically reflected on the need to remain seated in a rather immobile and uncomfortable way during BCI use. Another one said that individual performance over time may vary and that due to this users might not be constantly able to navigate the BCI.
Usability and technology: hardware handling, Usability and technology: location of use	Klein et al. 2016	Participants referenced their experience with open-loop DBS when offering their perspective on next-generation devices. They expressed optimism that subject-controlled and closed-loop technology could improve on certain limitations of open-loop devices. For instance, subjects found the trial-and-error nature of standard DBS pro- gramming very frustrating. They disliked the frequent clinic visits …
Usability and technology: hardware handling, Usability and technology: software	Blain-Moraes et al. 2012	‘Whether it’s the cap or a hat or something you put on, to me, the end result would justify whatever the means were. If I could suck up. . .if I utilize the same cap, and if I got more accuracy, then it, to me, would be worth it. So to me, the ends would have to justify the means’ (I1). The technological relation, or the relationship between the BCI and other existing hardware and software, was a…
Usability and technology: hardware handling, Usability and technology: software	Zulauf et al. 2021	Among barriers to BCI adoption identified, the need for the system hardware and software to be user friendly and easy to use echoes other BCI studies with end users
Usability and technology: hardware handling, Usability and technology: technical support, Usability and technology: time-burden	Thomson et al. 2021	time-burden associated with regularly recharging the DBS device (discussed at length in Thomson et al., unpublished) and the travel/time-burden associated with frequent visits to the research center (to complete clinical tests, stimulator adjustments and monitor effects)
Usability and technology: hardware handling, Usability and technology: Usage pattern	Al Taleb et al. 2019	Usage pattern and related problems: forgetting instructions, small font warning messages. Some participants also reported that the system was easy to use. The preferred GUI for all participants was the one with bars.
Usability and technology: integration into daily life	Blain-Moraes et al. 2012	Focus group participants were cognizant of the fact that the nature of the relationship between the BCI and (1) corporeal (2) technological and (3) social factors was crucial in determining whether this technology could be successfully incorporated into their day-to-day lives (Moser and Law 2001).
Usability and technology: integration into daily life	Blain-Moraes et al. 2012	However, participants also expressed that BCI technology in its current form would not be acceptable or appropriate for day-to-day use in practical, real-world situations. Participants identified a number of psychological, physiological and physical personal issues that could present as unyielding barriers towards the successful, real-world use of BCIs. For example, if individuals are unable to m…
Usability and technology: integration into daily life	Hariz et al. 2014	No laundry, cleaning or cooking . . . It’s just being here [at the hospital] floating around, having a nice time. There should be more commanded activities like at home.
Usability and technology: integration into daily life	Kögel et al. 2020	Out of all the users who were able to successfully op- erate a BCI, only a few regarded BCIs as a viable alterna- tive to the technologies that they were already using. Most of them are still in control of some body move- ments and exploiting these movements allows them to use more efficient technologies. Nevertheless, as we will see, some of these users were able to get some benefits out of BCI …
Usability and technology: interaction	Chacon Gamez et al. 2021	A few patients mentioned the ability to modulate the amplitude of the stimulation with a remote control to better control certain symptoms as an advantage; however, most of the partients did not use it.
Usability and technology: interaction, Usability and technology: software	Blain-Moraes et al. 2012	Software technological relations involved designing interfaces between the BCI and programmes for communication and interaction. In comparison to the current P300 spelling interface, six of the eight social units favoured interfaces that enabled them to select pre-recorded messages with a single P300-based selection to increase their communication throughput. ‘I think you need to go for shortcuts…
Usability and technology: interaction, Usability and technology: training	Kryger et al. 2017	The participant reported that during the initial sessions, she would begin by visualizing hand movements to control the aircraft; however, within only a few trial runs, she quickly transitioned to simply visualiz- ing the aircraft moving in the intended direction. Periodically, if the air- craft moved significantly in a direction the participant was not expecting, she would return to visualizing …
Usability and technology: interaction, Usability and technology: tuning	Hariz et al. 2014	I decrease the current during the night, then throughout the day, when going out, I also decrease, but while sitting still, I can increase the current and I stop shaking.
Usability and technology: interaction, Usability and technology: tuning	Hariz et al. 2014	Actually, sometimes, I should decrease it because then I would be able to talk better, but I don’t want to . . . no, I don’t dare to.
Usability and technology: location of use	Al Taleb et al. 2019	Location of use (bedroom, any place with no distractions)
Usability and technology: location of use, Usability and technology: technical support	Liddle et al. 2019	The DBS experience for people living regionally was also described within this study. Some participants noted challenges with the need to travel for follow-up care and to adjust settings. Studies and clinical experi- ence have indicated that individuals undergoing DBS have to commit time, energy and travel for both pre- and post-operative appointments, which is more diffi- cult for individuals li…
Usability and technology: location of use, Usability and technology: technical support, Usability and technology: tuning	Hariz et al. 2014	Aside from a few patients who, immediately after the initial programming, were satisfied with the effect of the stimulation, the vast majority had to visit the hospital for tuning of the stimulation parameters on several occasions.
Usability and technology: location of use, Usability and technology: technical support, Usability and technology: tuning	Hariz et al. 2014	In our patients, the reasons for the need for repeated visits to the hospital over long periods for adjusting stimulation parameters may be due to several factors: difficulties in reaching an acceptable balance between desired effects and side-effects, especially the trade-off between ability to walk/move more easily and negative impact of higher DBS parameters on speech (18–22); attempts of the …
Usability and technology: pain	Blain-Moraes et al. 2012	Finally, physical issues such as pain and discomfort caused by using the BCI were raised by three of the eight social units. ‘All three times she said her cap, by the time she was done doing the session, she had a slight headache. So whether the cap was too tight, or if it was a bad fit . . .’ (C6b). ‘We didn’t have air conditioning turned on, and I found it uncomfortable from the standpoint of s…
Usability and technology: pain, Usability and technology: spasms	Al Taleb et al. 2019	participants reported positive effects of visualising NFB on pain and on related spasm.
Usability and technology: reliability	Chacon Gamez et al. 2021	“It doesn’t always work out equally well, but as long as it is still possible to put the power up and then it works (. . . ) Before, it was necessary to increase the meds, and now you can do the same much easier just using electricity”. (P27)
Usability and technology: sense implant	Hariz et al. 2014	some patients could feel them, especially during daily activities such as showering or while resting in certain positions. The IPG was felt and recognized without complaints or annoyance.
Usability and technology: sense implant	Hariz et al. 2014	the IPG caused tension in the skin but rarely pain. The need to be extra careful when lying to displace the battery was an issue. Patients also were afraid to hit the battery or their head, for example when playing with grandchildren, doing exercise, or being involved in heavier outside work.
Usability and technology: sense implant	Thomson et al. 2020	foreign object in my brain
Usability and technology: sense implant	Thomson et al. 2021	Some patients were surprised by the physical discomfort resulting from the implanted device e.g., tenderness behind ear where wire runs, pain in chest where implantable pulse generator (IPG) rests when sleeping on side and while driving due to seatbelt rubbing against IPG.
Usability and technology: sense implant	Gilbert et al. 2017	“I used to be able to feel the electricity going through my body but I don’t feel it now . . . I forget about it most of the time, but I am aware because there is a hard lit- tle thing on your chest.”
Usability and technology: software	Gilbert et al. 2019	The BCI was capable of learning brain activity patterns from individual based on artificial intelligence techniques (Gardner et al. 2006).
Usability and technology: software	Zulauf et al. 2021	The real problem that I would have is the software. To remember one or two things, or to save something and then you can’t move on. I would need to have it written down step by step.”—P2.
Usability and technology: technical support	Blain-Moraes et al. 2012	A secondary set of social relations that were considered crucial for the acceptance and practical use of BCIs were those with technical support personnel. The necessity of thorough training on the technology was emphasised. Participants preferred training to occur in a home environment where they were most comfortable. Individuals also expected to have technical support available. ‘A help line – …
Usability and technology: technical support	Hariz et al. 2014	Continuous Need for Professional Support
Usability and technology: time of use	Al Taleb et al. 2019	Preferred time of use (morning, evening, when pain is worst). Most participants practiced NFB in the evening because that was when they had free time and also when pain was worst. Reducing pain in the evening improved sleep.
Usability and technology: time-burden	Al Taleb et al. 2019	Setup time: ranging from 5 to 30 min (two participants who reported 30 min withdraw early)
Usability and technology: time-burden, Usability and technology: training, Usability and technology: tuning	Thomson et al. 2021	Another common reflection from participants was the length and uncertainty of the process of establishing whether DBS had “worked.” DBS for any treatment indication requires extensive testing and trialing of stimulation parameters, a process that can expose patients and families to a variety of desirable and undesirable changes. This “rollercoaster” experience of encouraging and disappointing res…
Usability and technology: training	Grübler et al. 2014	Some of them con- sidered the preparation time needed for the training sessions to be very long, cumbersome, and annoying. In particular, there was discomfort with the cap/helmet, the electrodes, and the gel needed for the wet electrodes. “The cap is pretty constricting and not very convenient, not very comfortable to use.” In addition, the need for hair washing after the sessions was mentioned n…
Usability and technology: training	Grübler et al. 2014	The apparatus where you had to think of your legs, of your right and left hand—to imagine all those things—this was not at all clear. When I later heard that this was not a total success, that’s where it stems from.
Usability and technology: training	Zulauf et al. 2021	Interviews were carried out with SCI users and car- egivers two or three times depending on whether or not they completed the optional 10 sessions after training. The interviews aimed to provide feedback regarding the system and gauge feasibility and inter- est in further development and use of the system at home. The first interview occurred after their first BCI-FES session. This interview asse…
Usability and technology: transfer learning	Al Taleb et al. 2019	I wear headphones at work and the sensation of wearing the headphones is similar to the headset. If I’m at work and the spasms kick in, I just visualise the screen and within 5–10 min the spasms have gone.”
Usability and technology: transparency	Hariz et al. 2014	Almost half of the patients described the device as something that was just there, and stated that they seldom thought about the hardware.
Usability and technology: tuning	Cabrera et al. 2020	In terms of negative experiences with DBS, our participants expressed some frustration with adjustments in stimulation parameters in order to establish an ‘optimal’ setting.
Usability and technology: tuning	Hariz et al. 2014	After the setting, it feels good for a day or two, and after that it starts to pull in my face, with pain in my chin.
Usability and technology: tuning	Hariz et al. 2014	(“I am just in the beginning of all possible combinations.”)
Usability and technology: tuning	Hariz et al. 2014	When it is bad for the voice it is better for the legs
Usability and technology: tuning	Merner et al. 2021	Several participants discussed reasons for desiring primary control over their stimulators. At the baseline interview, which took place before surgery, 48.7% of the participants discussed themes indicating their desire to have primary control of the stimulator. Themes in this category included participants desiring control over their bodies, wanting the ability to adjust parameters to control flu…
Usability and technology: tuning	Mulvenna et al. 2012	In general, only a few frequencies are suitable for BCI operation in the HF range. This leads to the problem that a high accuracy may be achievable for independent frequencies but this accuracy does not translate when multiple frequencies are being used as stimuli. In other words difficulties arise in differentiating between responses from multiple flashing LEDs. This problem is compounded when f…
Usability and technology: tuning	Mulvenna et al. 2012	In summary, a high accuracy for a particular frequency did not necessarily relate to a high accuracy in navigation. A dominant frequency could lead to a misclassification of other frequencies. The results showed great difficulty in achieving a four-way decision path required to navigate the IGUI. Work to enhance the algorithms to enable more accurate differentiation between decision paths was und…
Usability and technology: tuning	Shahmoon et al. 2019	I devised this method of up and down because I can pinpoint exactly when the Levodopa is working and when it is not Adam has struggled with impulse control disorders due to medication. Having control over the amount of stimu- lation he gets means he now has much more stability during the day, and this has had a positive impact on his family.
Usability and technology: tuning	Thomson et al. 2021	I didn’t realise it was going to be such a tough journey finding frequencies and such a long journey, and such a rollercoaster. . .thinking “I’m on it, I’m getting better, this is great,” and then two days later you go bang and you’re back to where you are. . .[I] didn’t know it was going to be so hard, that was a big surprise, and I didn’t need to know it beforehand. Because I couldn’t have cope…
Usability and technology: Usability definition	Zulauf et al. 2021	Results from all quantitative and qualitative outcome measures are presented using the well-established frame- work for usability which consists of efficiency, effective- ness, and satisfaction
Usability and technology: Usage pattern	Al Taleb et al. 2019	Usage pattern (20–30 min daily, 1–7 times a week). The usage pattern depends on the available time of a caregiver
Usability and technology: Usage pattern	Ryan et al. 2019	There was a varied approach to programming and use of the SCS device. Some participants had their device on continuously, whereas others used it when needed. Some seemed reluctant to alter the settings at all. 003 – “so I only put it on when I’ve got the pain and then, when that wears off I turn it off” (T3) 004 – I: “But you basically have it on all the time through the twenty-four hours and is …
Usability and technology: Usage strategy	Al Taleb et al. 2019	Usage strategy: in addition to relaxation which is recommended for NFB in general, participants often mentioned “thinking of happy memories” e.g., favourite holiday on a beach, riding a horse etc.
Usability and technology: visibility	Hariz et al. 2014	For some, especially for the thin and/or bald patients, the hard- ware was quite visible for themselves and others. The device left traces in the shape of lumps on the body
Usability and technology: visibility	Hariz et al. 2014	It’s an awful lump [the handheld controller], you need to carry it everywhere. I don’t dare to be without it.
Usability and technology: worse condition	Hariz et al. 2016	Mr. 22 said that less than two month after DBS, the negative impact on his bal- ance and speech had totally prevailed over resolved tremor and now, one year after surgery, his memory also faltered. Mr. 17 enjoyed regular jogging tours before DBS but this was not possible after surgery: ‘it’s not like jogging anymore . . . I don’t fall but it is pulling in one or the other direction. I just have t…
Usability and technology: worse condition	Hariz et al. 2016	few patients had confirmation of the negative impact of DBS on speech and/or balance following changes in the electrical parameters of the DBS. Mr. 23, explained: ‘if they turn up too much on the left side I start to slur, it is impossible to talk. My voice dis- appears’. Other patients were more doubtful about the origin of ‘what is what’, i.e., if an impairment was attributed to DBS or to the d…

## Sheet: Impact on social relations
Subcodes	Publication	Quotation
Burden for caregiver	Al Taleb et al. 2019	The usage pattern depends on the available time of a caregiver
Burden for caregiver	Blain-Moraes et al. 2012	Six of the eight social units were concerned with the amount of time and work it would take specifically to set up the BCI. However, some acknowledged that once the BCI was setup, the increased independence of the individual with ALS may grant the caregiver more time for themselves. ‘It can alleviate concerns that you have, it could give you, the caregiver, more time to maybe take care of things …
Burden for caregiver	Blain-Moraes et al. 2012	I could foresee, you know, possibly my wife or someone setting it up for me each morning and then undressing it in the evening, so I just see it as another adjustment that quite frankly I’d be willing to make’ (I1). All members of the social unit recognised the importance of maintaining the relationships of the individual with ALS. ‘
Burden for caregiver	Liddle et al. 2019	Participants in all categories described family as a major source of support for people with PD. Family was noted to share the adjustment processes and associated stress. However, improved abilities related to DBS often reduced carer burden and concern as illustrated by Matt (family member), who lived remotely from his father with PD, suggesting that DBS ‘gave me a peace of mind for me that he ca…
Changed behavior	Thomson et al. 2020	One patient described past behaviors where they appeared to have poor insight at the time, but following discussion with their caregiver, came to recognize it as uncharacteristic or unusual. I look back on some of the things that I suggested and said, and they were ridiculous! Like buy heaters when we don’t need heaters [laughs]. (P)
Changed behavior	Thomson et al. 2020	[In] a committee of 12, when I’d say “well, come on, what are we going to do?” We’ll go around the table and everyone says “n” [laughs] and [I say] “yes.” Okay . . . work that out . . . I suppose a degree of carelessness in that role, and also a degree of self—focused . . . not conducive to having discussions about things. (P)
Clinical support	Hariz et al. 2014	Continuous Need for Professional Support: The patients relied heavily on the DBS nurses and expressed an almost total confidence in them regarding every aspect of the DBS device. I
Communication	Blain-Moraes et al. 2012	Many social units had developed forms of interpersonal communication that were unaffected by the presence of ALS in one individual; these social units found that the type of communication that BCIs could offer did not provided any additional benefit to what they had already established. ‘After 58 years of marriage, she knows what I’m going to say anyway’ (I8). Others were willing to accommodate t…
Communication	Blain-Moraes et al. 2012	Participants recognised that having a BCI might ease frustration and allow better communication between individuals. However, this ability was often balanced against the priority of minimising the caregiver’s workload.
Communication	Blain-Moraes et al. 2012	Indeed, issues of corporeal, technological and social relations that influenced the integration of the BCI into the networks of the lives of each social unit garnered considerably more attention from focus group participants than the personal factors related to BCI acceptance.
Communication	Chacon Gamez et al. 2021	the ability to speak more clearly and loudly again improved both the patient’s social life and their couple relationship
Communication	Kögel et al. 2020	The possibility of social participation and communication was positively rated, whereas the additional workload for their caregivers and their dependence on others was considered worrisome.
Helping others	de Haan et al. 2015	Participants mention that they are very happy and proud that they are now in the position to help others, which was not feasible before. ‘I always used to have that, that I reacted spontaneously at things.. Yes, and when I got sick, that got less; the interest gets less. But I always used to have that, that I am compassionate, and caring for others. So I have always had that, but it had been tone…
Helping others	Shahmoon et al. 2019	Whether it is financial aid, time, or hope, DBS seems to trigger in some the desire to help others.
Inclusion in research	Grübler et al. 2014	One researcher said that in those persons who cannot be included in testing because of BCI illiteracy but who would like to participate, this may cause “feelings of uselessness.
Inclusion in research	Kögel et al. 2020	Our interviewees appreciated having had the oppor- tunity to contribute to research and developing medical technology. Hereby, BCI training was regarded as a meaningful occupation that also included being part of a team, receiving social recognition for what they were doing and taking part in public life. “[T]hat’s good for me at least to be seen as a helpful person, although, I do understand tha…
Inclusion in research	Kögel et al. 2020	For Rudi, the Cybathlon had a twofold meaning. First, he got recognition and received publicity for what he was doing. Second, he was able to create awareness for people with disabilities. This point was also stressed by another user: “Cybathlon, I think it’s a good meeting to bring some awareness on this type of issue.” (Robert). Neil, for example, got a personal handshake from the US president,…
Negative impact on social relations	Gilbert & Viaña 2018	Subsequently, her therapeutic relationship with her neurologist and surgical team broke down. Successively, she divorced the father of her children, moved to another state, and ultimately attempted suicide in February 2014.
Personality change	de Haan et al. 2017	That is to say: she is happy that he suffers less from OCD, but she finds he has changed a lot, to the extent that she feels: ‘This is not the man I married’. She reports that he often does socially inappropriate things, like talking to strangers at the street or in shops and that he does not pick up on signals when people are annoyed by him. When they are with friends he talks a lot about the la…
Personality change	de Haan et al. 2015	Some also report being more easily annoyed by other people, and being more irritable. Three participants were more aggressive, mainly in traffic. The latter was in both cases pointed out to the participants by others: they had not realized it before.
Personality change	de Haan et al. 2015	In so far as participants changed, this naturally affected their social contacts. Many participants (13) have become more expressive: they for instance make more jokes, are more talkative, and spontaneous. Someone reported being more expressive also in a bodily way; giving friends a hug, or a slap on the back. A large part of this group (10–11) had also become more assertive
Personality change	Gilbert & Viaña 2018	I can’t be the real me anymore—I can’t pretend . . . I think that I felt that the person that I have been [since the intervention] was somehow observing somebody else, but it wasn’t me. . . . I feel like I am who I am now. But it’s not the me that went into the surgery that time. . . . My family say they grieve for the old [me]. . . .
Personality change	Thomson et al. 2020	This was particularly noticeable when contrasted with comments from the same patient’s previous interview where a comparable scenario was described, but with the patient playing a more passive role: I’m chairman of the committee, so I can let everybody else make the decisions, I just sit back and say “okay then, that’s great, go with it.” We have a great committee who always produce a really good…
Personality change	Gilbert et al. 2017	We observed that sometimes the device provided such levels of heightened and uncharacteristic confidence that this resulted in other unforseen difficulties. For example, Patient 06 observed that he was bold in his activities, had difficulties in refraining from engaging in numerous com- mitments, and that he was in conflict with his wife: “I think I have been causing a bit of problems in my relat…
Personality change	Lewis et al. 2015	Being quieter, more aggressive or even happier might not be changes that would be analysed as ‘personality changes’ by established psychiatric tests. However, they are nevertheless of obvious interest to patients’ families and all those concerned with follow-up care of STN-DBS patients. The citations of the 1-year follow- up interviews show how such changes can endanger relationships and family l…
Positive impact on social life	Cabrera et al. 2020	Regarding DBS impact on patients’ social life and relationships, almost half (47%, n = 8/17) answered that they did not think earlier DBS would have any impact in those areas. One-third (34.3%, n = 6/17) answered that earlier DBS would have a positive impact on their social life and relationships, and the remainder were unsure.
Positive impact on social life	Cabrera et al. 2020	While other studies have mentioned as a concern the impact of DBS on patient’s social relationships, our participants did not perceive DBS as having an impact on such relationships, and one patient expressed that it had been beneficial.
Positive impact on social life	de Haan et al. 2015	‘A large part of your daily life now gets filled with contacts, with talking to people, with mak- ing plans, and seeing how you can make them work. That gets pushed away or something by those compulsions. Again; I am not there yet. One third of the day [is still filled with compulsions] may seem a lot, but for me, it is already a sort of.. well, you get out of your cage, or something. Yes. I used…
Positive impact on social life	Hariz et al. 2016	The improvement of tremor after DBS resulted in a less visible disease. Other peoples’ annoying and intrusive attention that had brought about patients’ feelings of embarrassment, shame and even guilt before surgery, decreased. Hence, DBS contributed to increased social interactions, and facilitated for patients to take part in activities outside home. Mr. 8, with tremor as his most troublesome s…
Positive impact on social life	Shahmoon et al. 2019	It’s definitely improved my ability to function as a human being, to function as an independent member of society. This statement suggests that PD had an almost dehu- manising effect on him that DBS has managed to restore. DBS has been the conduit enabling him to feel like a functioning human and return to society as if it was a social club he was excluded from due to his illness.
Positive impact on social life	Thomson et al. 2021	Participants described a variety of responses they thought were due to stimulation settings. Positive changes included: a lift in mood (subtle to substantial), expressions of joy (tears/laughter), improved sleep, increased energy, more interest in people and surroundings, more talkative and engaged, and increased motivation to do things (shopping, create things, see people)
Positive impact on social life	Lewis et al. 2015	‘I can afford not to go by the rules, which my wife does not like. I have to admit that. And I can take part in the social aspects of life a lot more. [. . .]’
Relation with researcher team	Kögel et al. 2020	“I miss the training with [the robotic arm]. What I miss even more is having the job. I went to the office three days a week. I had co-workers, people I worked with and became close to. I miss the camaraderie of working with the group. I miss having a place to go and something to do every day.” (Nicole). For Nicole, this loss of the “job” (after the BCI re- search study came to an end) weighs mor…
Relation with family	Klein et al. 2016	The role that family plays in the decision to volun- teer for BCI-based neurostimulation research and its ulti- mate success appears underappreciated. We found that family could be significant drivers of the decision to enroll in neurostimulation research. We also found that misunderstandings by family members about the function or effectiveness of implanted devices could have detri- mental relat…
Relation with family	Liddle et al. 2019	In this first stage, participants with PD and their family members described starting to consider DBS when they felt that existing management was becoming less effective, causing an increase in symptoms, medication side effects and greater difficulty engaging in daily tasks. The main events of this stage were around information seeking and making the decision to undergo DBS. This underpinned a la…
Relation with family	Liddle et al. 2019	With making the decision, the experiences of people living with PD and their family members illustrated points of difference from this initial stage. While most participants in all categories described a process of actively working towards a consensus between the person with PD and their extended family as to the correct decision regarding DBS, some family members indicated that it was not their …
Relation with family	Liddle et al. 2019	During this stage, people with PD and their family members established their expectations and beliefs about DBS. Individual goal setting was identified by participants as an important clinical approach to support the education given and clarify realistic expectations. On reflection, partic- ipants described having a better understanding of potential physical improvements, with less understanding …
Relation with family	Liddle et al. 2019	Post-surgery recovery was a time that people anticipated a need for greater care and clinical support. A clinical focus predominated. People with PD reported difficulties that felt unexpected, such as changes to mood and behaviour, immediately after surgery. During this stage Michelle (family member) described her brother as ‘seriously hyper, that really concerned me’. Most of these difficulties …
Relation with family	Liddle et al. 2019	Throughout this stage, improvements fostered a greater sense of health, happiness and inde- pendence. In experiencing these changes, the person with PD and the family members was aware of the changes, though family members were more likely to describe some concerns about the way in which the changed symptoms related to changes in daily life. Some expressed concern that the person with PD was not …
Relation with family	Shahmoon et al. 2019	The remote control has brought an element of peace and understanding within his family system. His family has a stronger sense of security and understanding of who he is again.
Relation with family	Thomson et al. 2020	In the current sample, one pair reflected on how the patient’s post-DBS experience failed to match the perceptions of those around them (family, friends, and doctor), sharing some similarities with a BoN response to treatment.
Relationship with caregiver	Blain-Moraes et al. 2012	The social relation, or the relationship between the BCI and human–human interactions, had significant influence on the attitude of the focus group participants towards BCIs. The relationship between the individual with ALS and primary caregiver was of paramount importance. Within this relationship, the possibility of using a BCI in day-to-day settings was a source of tension. On one hand, BCI us…
Relationship with caregiver	Klein et al. 2016	Respondents indicated that next-generation DBS could affect their relationships with others, and that open-loop DBS often had already had such effects
Relationship with caregiver	Mosley et al. 2021	Stimulation-dependent neuropsychiatric symptoms were universally problematic for spousal caregivers. Caregivers spoke of their partner Bno longer being the person I married^ and described a change in the spousal role to that of Bparent^, Bflatmate^, Bnurse^ or even Bsexual object^. Those with younger children struggled to explain behavioural changes to their offspring. Care- givers were troubled …
Relationship with caregiver	Mosley et al. 2021	The connection of these symptoms to neurostimulation was problematic for some caregivers, who perceived themselves as helpless actors. This illness is something different. Everything else in your life you work harder, you tough it out, and whether it's a problem in a relationship or what- ever, you work through it. This shit, it's all in someone else's hands. The most helpless feeling you'll ever…
Relationship with caregiver	Mosley et al. 2021	However, the change to a less passive self caused prob- lems for caregivers, particularly when the person with PD was no longer willing to adhere to established roles within the family system. This appeared to be driven by changes in mood, rather than a simple reduction in disability due to the relief of motor symptoms.
Relationship with partner	de Haan et al. 2015	Relationship with partner. Several participants report that they had difficulties in their relationship after DBS treatment. Their partners had to get used to their sudden changes in behaviour; in being confronted with ‘a different person’ as one participant described it.
Relationship with partner	Klein et al. 2016	Respondents indicated that next-generation DBS could affect their relationships with others, and that open-loop DBS often had already had such effects. A common con- cern was that next-generation DBS might exacerbate what respondents currently experienced as a shifting of blame to them or the functioning of their device, with family or others pointing to the device as the reason for experiencing …
Relationship with partner	Shahmoon et al. 2019	Half of the patients interviewed alluded to the importance of good social support. For some, social support was very present prior to surgery but diminished after DBS. Gary’s PD journey has been a joint one for him and his wife. It is a collaborative effort. There is a shared duty of care between the couple, and this extends into their local community. We had a situation where my wife was not wel…
Relationship with partner	Thomson et al. 2020	In our prospective study, we found relationship quality tended to remain fairly consistent longitudinally, regardless of whether undesirable personality changes developed.
Relationship with partner	Thomson et al. 2021	Uncharacteristic and problematic stimulation-dependent behaviors (e.g., impulsive and recklessand decision-making while manic) also have the potential to impact the individual and their relationships in the long-term
Relief for caregivers	Chacon Gamez et al. 2021	“If I hadn’t had the operation, I might be in a nursing home or something (. . . ) If I hadn’t operated, I think it would probably be more difficult. Almost certainly. Anyway, my partner says that it has helped 100 per cent”. (P9)
Showing device in public	Hariz et al. 2014	A few patients were consciously showing the device to others, for example, when adjusting the electric parameters or shutting down the device, in order to spread information and knowledge about this treatment, while others revealed this device only to their kindred. Some also speculated on what other people might think about the device and that some might regard it as unpleasant while others agai…
Social support	Shahmoon et al. 2019	Knowing that symptoms have a likelihood of returning over time, many patients worked on the relationships they had within their social support net- work. For some, this network was always valued; for others, PD and DBS was a good wake up call, making them realize how essential good support can be.
Stigma	de Haan et al. 2015	Some participants did worry about what others might think of them, and were afraid of neg- ative reactions.
Stigma	Goering et al. 2021	Stigma. Participants noted the ways in which living with PD led to stigma, given the tell-tale signs (e.g., tremor, facial masking, and dyskinesias) of neurological issues, and other people’s fear or lack of understanding: “I think this is the nature of the disease that you are more self-conscious about your tremor and things like that. You think, ‘Everybody must be looking at me.’” (#8, pre). “Y…
Stigma	Goering et al. 2021	Worry about how one is perceived, and the negative consequences of that perception, are significant issues for people with PD. Although most people adapt easily to a slight tremor, more significant pathophysiological effects fuel stigma from others, and self-protective restrictions. Given evidence that stigma is a key determinant of quality of life for people with PD,17 people who seek DBS for PD…
Support groups	Bosanac et al. 2018	A final point is well-made by A and his father - that DBS recipients and their families may benefit post-surgery from peer support (lived experience of re- covery that comes from firsthand experience and may not be understood in such a nuanced or holistic way by health professionals without this firsthand experience) [22], even to adjust to wellness.
Support groups	Ryan et al. 2019	Con- trastingly, patients conveyed a range of worries about the treat- ment and aspects of the process itself. One participant in particular (013) expressed concern after reading other people’s experiences online. 013 – “I joined a group on Facebook ... you see the ones that, a-have had it done and they, it hasn’t worked and they put these photographs on and their back they’re [exhale] just a mes…
Support groups	Thomson et al. 2021	Some patients felt having an opportunity to talk to others with a DBS implant (not necessarily for depression), would be beneficial to understand more about the physical aspect of having the device.
